# Supplementary material for: Statistical Analysis of Reproductive Traits in Jinwu Pig and Identification of Genome-Wide Association Loci
Source: Genes (Basel). 2025 Apr 30;16(5):550. doi: 10.3390/genes16050550 (PMC12110849; doi:10.3390/genes16050550)
Supplement: Supplementary file 1 [file genes-16-00550-s001.zip]

Archive with 4 entries (4 files):
- Figure.S1.pdf
- Table.S1..xls
- Table.S2..xls
- Table.S3.pdf
