# Supplementary material for: Statistical Analysis of Reproductive Traits in Jinwu Pig and Identification of Genome-Wide Association Loci
Source: Genes (Basel). 2025 Apr 30;16(5):550. doi: 10.3390/genes16050550 (PMC12110849; doi:10.3390/genes16050550)
Supplement: Supplementary file 1 [file genes-16-00550-s001.zip › Table.S1..xls]

## Sheet: Table S1
Table S1 Significant SNPs for six reproductive traits identified by GWAS (P < 1 × 10-6)
Trait1	SNP2	Chr3	Position	Maf	Allele	p_wald	Ensembl VEP annotation4	beta_std5	SNP_var6	PVE%7
TNB	chr4_20496407	4	20496407	0.452	C/T	3.62e-07	intron_variant	0.365591	0.0662126	1.02253
TNB	chr15_832755	15	832755	0.349	C/T	9.64e-07	upstream_gene_variant	0.392836	0.0701226	1.08292
TNB	chr18_48413009	18	48413009	0.176	T/C	9.41e-07	5_prime_UTR_variant	0.476747	0.0659244	1.01808
TNB	chr18_48413300	18	48413300	0.176	C/G	9.41e-07	upstream_gene_variant	0.476747	0.0659244	1.01808
TNB	chr18_48701969	18	48701969	0.494	G/T	3.56e-07	intron_variant&non_coding_transcript_variant	-0.379721	0.0720837	1.1132
TNB	chr18_48701975	18	48701975	0.494	A/G	3.56e-07	intron_variant&non_coding_transcript_variant	-0.379721	0.0720837	1.1132
TNB	chr18_48702168	18	48702168	0.485	G/A	7.69e-07	intron_variant&non_coding_transcript_variant	-0.368486	0.0678299	1.04751
TNB	chr18_48703102	18	48703102	0.481	T/C	8.89e-07	intron_variant&non_coding_transcript_variant	0.351379	0.0616445	0.951986
TNB	chr18_49125000	18	49125000	0.177	C/T	9.92e-07	intron_variant	0.472893	0.0651521	1.00616
TNB	chr18_49125750	18	49125750	0.205	C/T	7.28e-08	intron_variant	0.481587	0.0755962	1.16745
TNB	chr18_49125819	18	49125819	0.204	C/A	1.81e-07	intron_variant	0.467408	0.0709521	1.09573
TNB	chr18_49125824	18	49125824	0.204	A/G	1.81e-07	intron_variant	0.467408	0.0709521	1.09573
TNB	chr18_49125831	18	49125831	0.204	C/T	1.81e-07	intron_variant	0.467408	0.0709521	1.09573
TNB	chr18_49127824	18	49127824	0.21	C/T	5.15e-07	intron_variant	0.440288	0.0643207	0.993316
TNB	chr18_49128093	18	49128093	0.212	G/A	5.75e-07	intron_variant	0.439055	0.0644065	0.99464
TNB	chr18_49128331	18	49128331	0.204	G/A	1.24e-07	intron_variant	0.47636	0.073696	1.1381
TNB	chr18_49129264	18	49129264	0.214	G/A	2.44e-07	intron_variant	0.445662	0.0668155	1.03184
TNB	chr18_49136917	18	49136917	0.207	C/T	6.74e-07	intron_variant	0.446307	0.0653944	1.0099
TNB	chr18_49136918	18	49136918	0.207	T/C	6.74e-07	intron_variant	0.446307	0.0653944	1.0099
TNB	chr18_49138355	18	49138355	0.207	C/T	4.95e-07	intron_variant	0.449616	0.0663676	1.02493
TNB	chr18_49138442	18	49138442	0.211	C/T	4.13e-07	intron_variant	0.446781	0.0664627	1.0264
TNB	chr18_49139122	18	49139122	0.209	A/G	3.57e-07	intron_variant	0.451913	0.0675245	1.04279
TNB	chr18_49140264	18	49140264	0.206	C/G	6.74e-07	intron_variant	0.445479	0.0649191	1.00256
TNB	chr18_49142965	18	49142965	0.207	T/C	7.36e-07	intron_variant	0.442789	0.0643676	0.994041
TNB	chr18_49143959	18	49143959	0.21	G/A	2.24e-07	intron_variant	0.462764	0.071055	1.09731
TNB	chr18_49143994	18	49143994	0.211	G/A	2.98e-07	intron_variant	0.457457	0.069677	1.07603
TNB	chr18_49183809	18	49183809	0.211	C/T	8.22e-07	intron_variant	0.438797	0.0641087	0.990041
TNB	chr18_49194220	18	49194220	0.218	T/C	9.57e-09	downstream_gene_variant	0.488404	0.0813301	1.25599
TNB	chr18_49195209	18	49195209	0.43	G/C	3.85e-07	downstream_gene_variant	0.395112	0.0765267	1.18181
TNB	chr18_49195231	18	49195231	0.433	G/A	4.91e-07	downstream_gene_variant	0.389005	0.0743037	1.14748
TNB	chr18_49195478	18	49195478	0.439	C/T	8.98e-07	downstream_gene_variant	0.380714	0.0713929	1.10253
TNB	chr18_49196096	18	49196096	0.239	C/T	2.24e-07	downstream_gene_variant	0.420751	0.0643965	0.994486
TNB	chr18_49209364	18	49209364	0.427	C/T	5.93e-07	regulatory_region_variant	0.397422	0.0772889	1.19359
TNB	chr18_49209370	18	49209370	0.427	C/G	5.93e-07	regulatory_region_variant	0.397422	0.0772889	1.19359
TNB	chr18_49273013	18	49273013	0.193	T/C	1.74e-07	intergenic_variant	0.489338	0.0745898	1.1519
TNB	chr18_49275429	18	49275429	0.203	T/C	7.34e-07	intergenic_variant	0.444137	0.0638291	0.985724
TNB	chr18_49276828	18	49276828	0.196	G/A	4.2e-07	intergenic_variant	0.464331	0.0679513	1.04938
TNB	chr18_49279263	18	49279263	0.194	C/T	7.51e-07	intergenic_variant	0.459106	0.0659164	1.01796
TNB	chr18_49280078	18	49280078	0.192	A/G	2.45e-07	intergenic_variant	0.481827	0.0720319	1.1124
TNB	chr18_49280083	18	49280083	0.192	A/G	2.45e-07	intergenic_variant	0.481827	0.0720319	1.1124
TNB	chr18_49282147	18	49282147	0.327	T/C	9.6e-07	intergenic_variant	0.356323	0.055883	0.863012
TNB	chr18_49350027	18	49350027	0.206	T/C	5.1e-07	upstream_gene_variant	0.443464	0.0643332	0.993509
TNB	chr18_49379172	18	49379172	0.192	A/G	2.97e-07	intergenic_variant	0.481118	0.0718202	1.10913
TNB	chr18_49428971	18	49428971	0.397	C/G	8.74e-07	intergenic_variant	0.416191	0.0829323	1.28074
TNB	chr18_49428974	18	49428974	0.397	C/T	8.74e-07	intergenic_variant	0.416191	0.0829323	1.28074
TNB	chr18_49429029	18	49429029	0.397	G/A	8.74e-07	intergenic_variant	0.416191	0.0829323	1.28074
TNB	chr18_49429083	18	49429083	0.397	T/C	8.74e-07	intergenic_variant	0.416191	0.0829323	1.28074
TNB	chr18_49429315	18	49429315	0.398	A/C	7.6e-07	intergenic_variant	0.415676	0.082798	1.27866
TNB	chr18_49429399	18	49429399	0.398	C/T	7.6e-07	intergenic_variant	0.415676	0.082798	1.27866
TNB	chr18_49429469	18	49429469	0.398	C/T	7.6e-07	intergenic_variant	0.415676	0.082798	1.27866
TNB	chr18_49429665	18	49429665	0.206	T/C	8.1e-07	intergenic_variant	0.436397	0.0622989	0.962093
NBA	chr1_168212687	1	168212687	0.348	A/G	5.57e-07	regulatory_region_variant	-0.470783	0.100577	1.25596
NBA	chr1_169607021	1	169607021	0.276	C/G	7.07e-07	intron_variant	-0.530608	0.112519	1.40509
NBA	chr1_169657497	1	169657497	0.276	A/G	5.17e-07	upstream_gene_variant	-0.536959	0.115229	1.43893
NBA	chr1_172103814	1	172103814	0.294	T/C	2.78e-07	intron_variant	-0.536255	0.119378	1.49074
NBA	chr1_172108021	1	172108021	0.295	A/C	2.88e-07	intron_variant	-0.529499	0.11662	1.4563
NBA	chr1_172109564	1	172109564	0.296	C/A	4.49e-07	intron_variant	-0.524255	0.114546	1.4304
NBA	chr1_172109805	1	172109805	0.295	G/T	2.52e-07	intron_variant	-0.536169	0.119576	1.49322
NBA	chr1_172119666	1	172119666	0.294	T/A	6.78e-07	intron_variant	-0.508998	0.107551	1.34305
NBA	chr1_172123134	1	172123134	0.295	A/T	2.31e-07	intron_variant	-0.532275	0.117845	1.4716
NBA	chr1_172126736	1	172126736	0.295	C/T	2.31e-07	intron_variant	-0.532275	0.117845	1.4716
NBA	chr1_172127125	1	172127125	0.294	A/G	2.78e-07	intron_variant	-0.536255	0.119378	1.49074
NBA	chr1_172127350	1	172127350	0.294	T/C	2.78e-07	intron_variant	-0.536255	0.119378	1.49074
NBA	chr1_172127432	1	172127432	0.294	T/C	2.78e-07	intron_variant	-0.536255	0.119378	1.49074
NBA	chr1_172127741	1	172127741	0.294	T/C	2.78e-07	intron_variant	-0.536255	0.119378	1.49074
NBA	chr1_172128606	1	172128606	0.294	T/C	2.78e-07	intron_variant	-0.536255	0.119378	1.49074
NBA	chr1_172129298	1	172129298	0.293	G/A	2.04e-07	intron_variant	-0.543061	0.122184	1.52578
NBA	chr1_172130111	1	172130111	0.294	T/A	2.78e-07	intron_variant	-0.536255	0.119378	1.49074
NBA	chr1_172131974	1	172131974	0.293	G/A	3.09e-07	intron_variant	-0.52991	0.116338	1.45278
NBA	chr1_172132111	1	172132111	0.294	T/C	4.86e-08	intron_variant	-0.562747	0.131464	1.64167
NBA	chr1_172132203	1	172132203	0.293	G/A	3.09e-07	intron_variant	-0.52991	0.116338	1.45278
NBA	chr1_172132289	1	172132289	0.293	G/T	3.09e-07	intron_variant	-0.52991	0.116338	1.45278
NBA	chr1_172132627	1	172132627	0.293	G/T	3.09e-07	intron_variant	-0.52991	0.116338	1.45278
NBA	chr1_172132823	1	172132823	0.293	T/G	3.09e-07	intron_variant	-0.52991	0.116338	1.45278
NBA	chr1_172132919	1	172132919	0.293	A/G	3.09e-07	intron_variant	-0.52991	0.116338	1.45278
NBA	chr1_172133182	1	172133182	0.293	C/A	3.09e-07	intron_variant	-0.52991	0.116338	1.45278
NBA	chr1_172133266	1	172133266	0.293	G/A	3.09e-07	intron_variant	-0.52991	0.116338	1.45278
NBA	chr1_172133367	1	172133367	0.293	C/T	3.09e-07	intron_variant	-0.52991	0.116338	1.45278
NBA	chr1_172133401	1	172133401	0.291	A/G	2.34e-07	intron_variant	-0.531627	0.116623	1.45634
NBA	chr1_172133530	1	172133530	0.293	C/T	6.15e-07	intron_variant	-0.506996	0.106494	1.32985
NBA	chr1_172133551	1	172133551	0.291	G/T	3.32e-07	intron_variant	-0.51958	0.111397	1.39108
NBA	chr1_172134031	1	172134031	0.294	T/C	5.45e-07	intron_variant	-0.518202	0.111476	1.39206
NBA	chr1_172134098	1	172134098	0.294	G/T	5.45e-07	intron_variant	-0.518202	0.111476	1.39206
NBA	chr1_172134438	1	172134438	0.293	G/A	3.09e-07	intron_variant	-0.52991	0.116338	1.45278
NBA	chr1_172134852	1	172134852	0.294	C/A	2.78e-07	intron_variant	-0.536255	0.119378	1.49074
NBA	chr1_172134996	1	172134996	0.294	T/C	2.78e-07	intron_variant	-0.536255	0.119378	1.49074
NBA	chr1_172135048	1	172135048	0.295	A/G	2.9e-07	intron_variant	-0.53038	0.117008	1.46115
NBA	chr1_172135460	1	172135460	0.294	T/C	2.78e-07	intron_variant	-0.536255	0.119378	1.49074
NBA	chr1_172135534	1	172135534	0.302	G/T	8.05e-08	intron_variant	-0.546785	0.126045	1.574
NBA	chr1_172135576	1	172135576	0.302	A/G	7.25e-08	intron_variant	-0.548422	0.126801	1.58343
NBA	chr1_172135859	1	172135859	0.294	A/G	2.78e-07	intron_variant	-0.536255	0.119378	1.49074
NBA	chr1_172135884	1	172135884	0.294	T/C	2.78e-07	intron_variant	-0.536255	0.119378	1.49074
NBA	chr1_172136167	1	172136167	0.295	T/C	4.28e-08	intron_variant	-0.569586	0.134946	1.68515
NBA	chr1_172136237	1	172136237	0.295	C/T	4.28e-08	intron_variant	-0.569586	0.134946	1.68515
NBA	chr1_172136349	1	172136349	0.294	A/G	2.78e-07	intron_variant	-0.536255	0.119378	1.49074
NBA	chr1_172136581	1	172136581	0.297	A/G	7.73e-07	intron_variant	-0.515596	0.11101	1.38624
NBA	chr1_172136592	1	172136592	0.294	T/C	2.78e-07	intron_variant	-0.536255	0.119378	1.49074
NBA	chr1_172136630	1	172136630	0.294	T/C	2.78e-07	intron_variant	-0.536255	0.119378	1.49074
NBA	chr1_172137918	1	172137918	0.294	A/G	2.78e-07	intron_variant	-0.536255	0.119378	1.49074
NBA	chr1_172138076	1	172138076	0.294	T/C	2.78e-07	intron_variant	-0.536255	0.119378	1.49074
NBA	chr1_172138545	1	172138545	0.295	T/C	4.28e-08	intron_variant	-0.569586	0.134946	1.68515
NBA	chr1_172138570	1	172138570	0.295	G/A	4.28e-08	intron_variant	-0.569586	0.134946	1.68515
NBA	chr1_172138620	1	172138620	0.295	A/C	4.28e-08	intron_variant	-0.569586	0.134946	1.68515
NBA	chr1_172139243	1	172139243	0.294	G/A	2.78e-07	intron_variant	-0.536255	0.119378	1.49074
NBA	chr1_172141603	1	172141603	0.294	A/G	2.78e-07	intron_variant	-0.536255	0.119378	1.49074
NBA	chr1_172142528	1	172142528	0.294	C/T	2.78e-07	intron_variant	-0.536255	0.119378	1.49074
NBA	chr1_172142573	1	172142573	0.294	T/A	2.78e-07	intron_variant	-0.536255	0.119378	1.49074
NBA	chr1_172143101	1	172143101	0.295	C/A	5.7e-07	intron_variant	-0.521966	0.113325	1.41515
NBA	chr1_172144454	1	172144454	0.294	A/G	2.78e-07	intron_variant	-0.536255	0.119378	1.49074
NBA	chr1_172144829	1	172144829	0.294	A/G	2.78e-07	intron_variant	-0.536255	0.119378	1.49074
NBA	chr1_172145562	1	172145562	0.294	A/G	2.78e-07	intron_variant	-0.536255	0.119378	1.49074
NBA	chr1_172146108	1	172146108	0.294	T/C	2.78e-07	intron_variant	-0.536255	0.119378	1.49074
NBA	chr1_172147647	1	172147647	0.295	A/G	1.93e-07	intron_variant	-0.541181	0.121822	1.52126
NBA	chr1_172148091	1	172148091	0.293	T/C	2.82e-07	intron_variant	-0.531374	0.116982	1.46082
NBA	chr1_172151665	1	172151665	0.294	A/T	2.78e-07	intron_variant	-0.536255	0.119378	1.49074
NBA	chr1_172152100	1	172152100	0.294	G/A	2.78e-07	intron_variant	-0.536255	0.119378	1.49074
NBA	chr1_172152295	1	172152295	0.294	C/T	2.78e-07	intron_variant	-0.536255	0.119378	1.49074
NBA	chr1_172153458	1	172153458	0.294	A/G	2.78e-07	intron_variant	-0.536255	0.119378	1.49074
NBA	chr1_172157269	1	172157269	0.294	T/C	2.78e-07	intron_variant	-0.536255	0.119378	1.49074
NBA	chr1_172161771	1	172161771	0.295	C/T	2.32e-07	intron_variant	-0.533427	0.118356	1.47798
NBA	chr1_172162210	1	172162210	0.295	A/G	2.32e-07	intron_variant	-0.533427	0.118356	1.47798
NBA	chr1_172166221	1	172166221	0.294	C/G	2.78e-07	intron_variant	-0.536255	0.119378	1.49074
NBA	chr1_172167083	1	172167083	0.294	T/G	2.78e-07	intron_variant	-0.536255	0.119378	1.49074
NBA	chr1_172168828	1	172168828	0.295	A/G	2.9e-07	intron_variant	-0.53038	0.117008	1.46115
NBA	chr1_172171517	1	172171517	0.295	A/G	5.7e-07	3_prime_UTR_variant	-0.521966	0.113325	1.41515
NBA	chr1_172172284	1	172172284	0.294	T/A	2.78e-07	3_prime_UTR_variant	-0.536255	0.119378	1.49074
NBA	chr1_172173442	1	172173442	0.295	T/A	4.5e-07	3_prime_UTR_variant	-0.518687	0.111905	1.39743
NBA	chr1_172173689	1	172173689	0.295	T/C	7.37e-07	3_prime_UTR_variant	-0.510795	0.108526	1.35523
NBA	chr1_172173691	1	172173691	0.295	A/G	7.37e-07	3_prime_UTR_variant	-0.510795	0.108526	1.35523
NBA	chr1_172175458	1	172175458	0.295	T/C	5.7e-07	downstream_gene_variant	-0.521966	0.113325	1.41515
NBA	chr1_172176394	1	172176394	0.295	T/C	5.7e-07	downstream_gene_variant	-0.521966	0.113325	1.41515
NBA	chr1_172179293	1	172179293	0.294	G/A	2.78e-07	downstream_gene_variant	-0.536255	0.119378	1.49074
NBA	chr1_172182468	1	172182468	0.293	G/A	1.83e-07	downstream_gene_variant	-0.540555	0.121059	1.51174
NBA	chr1_172184742	1	172184742	0.294	G/A	3.46e-07	intergenic_variant	-0.52896	0.116152	1.45046
NBA	chr1_172185704	1	172185704	0.291	G/C	5.01e-07	intergenic_variant	-0.514007	0.10902	1.3614
NBA	chr1_172185910	1	172185910	0.295	C/T	3.94e-07	intergenic_variant	-0.52742	0.115706	1.44488
NBA	chr1_172187914	1	172187914	0.293	G/C	2.22e-07	intergenic_variant	-0.536258	0.119142	1.48779
NBA	chr1_172188039	1	172188039	0.293	C/T	2.22e-07	intergenic_variant	-0.536258	0.119142	1.48779
NBA	chr1_172188733	1	172188733	0.293	T/C	2.22e-07	intergenic_variant	-0.536258	0.119142	1.48779
NBA	chr1_172189505	1	172189505	0.294	A/G	2.78e-07	intergenic_variant	-0.536255	0.119378	1.49074
NBA	chr1_172189855	1	172189855	0.294	A/G	4.6e-07	intergenic_variant	-0.520041	0.112268	1.40196
NBA	chr1_172189882	1	172189882	0.294	G/T	4.6e-07	intergenic_variant	-0.520041	0.112268	1.40196
NBA	chr1_172190148	1	172190148	0.293	C/T	2.22e-07	intergenic_variant	-0.536258	0.119142	1.48779
NBA	chr1_172190470	1	172190470	0.294	A/G	4.6e-07	intergenic_variant	-0.520041	0.112268	1.40196
NBA	chr1_172190891	1	172190891	0.293	G/T	2.78e-07	intergenic_variant	-0.527945	0.115477	1.44203
NBA	chr1_172191024	1	172191024	0.293	T/A	2.78e-07	intergenic_variant	-0.527945	0.115477	1.44203
NBA	chr1_172191063	1	172191063	0.293	G/A	2.78e-07	intergenic_variant	-0.527945	0.115477	1.44203
NBA	chr1_172191100	1	172191100	0.294	T/A	3.49e-07	intergenic_variant	-0.527825	0.115654	1.44424
NBA	chr1_172191148	1	172191148	0.291	T/C	2.11e-07	intergenic_variant	-0.529423	0.115658	1.44429
NBA	chr1_172191309	1	172191309	0.294	C/T	1.83e-07	intergenic_variant	-0.533309	0.11807	1.47441
NBA	chr1_172191336	1	172191336	0.293	A/G	1.68e-07	intergenic_variant	-0.541984	0.1217	1.51974
NBA	chr1_172191697	1	172191697	0.293	T/C	1.68e-07	intergenic_variant	-0.541984	0.1217	1.51974
NBA	chr1_172191820	1	172191820	0.293	C/T	1.68e-07	intergenic_variant	-0.541984	0.1217	1.51974
NBA	chr1_172191845	1	172191845	0.293	T/C	1.68e-07	intergenic_variant	-0.541984	0.1217	1.51974
NBA	chr1_172192077	1	172192077	0.294	C/T	1.41e-07	intergenic_variant	-0.539092	0.120644	1.50656
NBA	chr1_172192838	1	172192838	0.293	C/G	1.68e-07	intergenic_variant	-0.541984	0.1217	1.51974
NBA	chr1_172194864	1	172194864	0.293	C/T	1.68e-07	intergenic_variant	-0.541984	0.1217	1.51974
NBA	chr1_172195159	1	172195159	0.293	C/T	1.68e-07	intergenic_variant	-0.541984	0.1217	1.51974
NBA	chr1_172195584	1	172195584	0.294	T/C	1.41e-07	intergenic_variant	-0.539092	0.120644	1.50656
NBA	chr1_172200442	1	172200442	0.294	C/A	2.78e-07	intergenic_variant	-0.536255	0.119378	1.49074
NBA	chr1_172202851	1	172202851	0.294	G/A	2.78e-07	intergenic_variant	-0.536255	0.119378	1.49074
NBA	chr1_172221045	1	172221045	0.295	C/G	4.93e-07	intergenic_variant	-0.524372	0.114372	1.42823
NBA	chr1_172246446	1	172246446	0.296	C/T	1.79e-07	intergenic_variant	-0.538866	0.12102	1.51124
NBA	chr3_127599118	3	127599118	0.071	T/C	8.98e-07	intergenic_variant	0.675451	0.0601855	0.751572
NBA	chr6_160155914	6	160155914	0.067	T/C	6.95e-07	intron_variant	-0.661891	0.0547721	0.683971
NBA	chr6_160159371	6	160159371	0.07	A/G	1.31e-07	intron_variant	-0.691781	0.0623086	0.778084
NBA	chr6_160236524	6	160236524	0.075	C/T	2.77e-07	intron_variant	-0.651341	0.058864	0.735069
NBA	chr6_160236722	6	160236722	0.071	A/G	3.37e-07	intron_variant	-0.65733	0.0569995	0.711786
NBA	chr6_160236772	6	160236772	0.071	A/G	3.37e-07	intron_variant	-0.65733	0.0569995	0.711786
NBA	chr6_160236774	6	160236774	0.071	G/T	3.37e-07	intron_variant	-0.65733	0.0569995	0.711786
NBA	chr6_160236783	6	160236783	0.071	C/G	3.37e-07	intron_variant	-0.65733	0.0569995	0.711786
NBA	chr6_160250219	6	160250219	0.07	C/T	9e-07	intron_variant	-0.645124	0.0541873	0.676668
NBA	chr6_162674279	6	162674279	0.051	C/G	7.72e-07	intergenic_variant	-0.740067	0.0530162	0.662043
NBA	chr6_162674324	6	162674324	0.055	T/C	8.62e-07	intergenic_variant	-0.695733	0.0503164	0.62833
NBA	chr6_162676821	6	162676821	0.053	C/T	9.11e-07	intergenic_variant	-0.724884	0.0527464	0.658675
NBA	chr6_162687120	6	162687120	0.053	A/G	9.98e-07	intergenic_variant	-0.683373	0.0468783	0.585396
NBA	chr6_162687126	6	162687126	0.053	G/A	9.98e-07	intergenic_variant	-0.683373	0.0468783	0.585396
NBA	chr6_162687861	6	162687861	0.051	T/C	5.05e-07	intergenic_variant	-0.732574	0.0519481	0.648706
NBA	chr6_162688115	6	162688115	0.052	T/C	9.79e-07	intergenic_variant	-0.712152	0.0500019	0.624403
NBA	chr6_162688276	6	162688276	0.052	T/C	9.79e-07	intergenic_variant	-0.712152	0.0500019	0.624403
NBA	chr6_162688288	6	162688288	0.052	T/C	9.79e-07	intergenic_variant	-0.712152	0.0500019	0.624403
NBA	chr6_162688310	6	162688310	0.052	G/A	9.79e-07	intergenic_variant	-0.712152	0.0500019	0.624403
NBA	chr6_162688367	6	162688367	0.052	G/A	9.79e-07	intergenic_variant	-0.712152	0.0500019	0.624403
NBA	chr6_162688431	6	162688431	0.052	C/A	9.79e-07	intergenic_variant	-0.712152	0.0500019	0.624403
NBA	chr6_162688498	6	162688498	0.052	T/C	9.79e-07	intergenic_variant	-0.712152	0.0500019	0.624403
NBA	chr6_162691662	6	162691662	0.052	A/C	5.48e-07	intergenic_variant	-0.729552	0.0524752	0.655288
NBA	chr6_162691846	6	162691846	0.052	A/G	5.48e-07	intergenic_variant	-0.729552	0.0524752	0.655288
NBA	chr6_162700888	6	162700888	0.051	G/T	8.47e-07	intergenic_variant	-0.738976	0.0528599	0.660092
NBA	chr6_162700910	6	162700910	0.051	A/G	8.47e-07	intergenic_variant	-0.738976	0.0528599	0.660092
NBA	chr6_162701850	6	162701850	0.051	A/G	8.47e-07	intergenic_variant	-0.738976	0.0528599	0.660092
NBA	chr6_162701951	6	162701951	0.051	A/G	8.47e-07	intergenic_variant	-0.738976	0.0528599	0.660092
NBA	chr6_162702239	6	162702239	0.051	A/G	8.47e-07	intergenic_variant	-0.738976	0.0528599	0.660092
NBA	chr6_162702270	6	162702270	0.052	A/G	6.02e-07	intergenic_variant	-0.743092	0.0544411	0.679837
NBA	chr18_48701969	18	48701969	0.494	G/T	1.25e-07	intron_variant&non_coding_transcript_variant	-0.386217	0.0745711	0.931212
NBA	chr18_48701975	18	48701975	0.494	A/G	1.25e-07	intron_variant&non_coding_transcript_variant	-0.386217	0.0745711	0.931212
NBA	chr18_48702168	18	48702168	0.485	G/A	4.35e-07	intron_variant&non_coding_transcript_variant	-0.369166	0.0680803	0.850157
NBA	chr18_48703017	18	48703017	0.495	A/G	3.17e-07	intron_variant&non_coding_transcript_variant	-0.376384	0.0708252	0.884435
NBA	chr18_48703039	18	48703039	0.495	T/C	3.17e-07	intron_variant&non_coding_transcript_variant	-0.376384	0.0708252	0.884435
NBA	chr18_48703102	18	48703102	0.481	T/C	4.6e-07	intron_variant&non_coding_transcript_variant	0.355046	0.0629377	0.785939
NBA	chr18_48808349	18	48808349	0.374	A/G	7.48e-07	intron_variant	0.425245	0.0846747	1.05738
NBA	chr18_49128331	18	49128331	0.204	G/A	9.55e-07	intron_variant	0.43157	0.060489	0.755361
NBA	chr18_49194220	18	49194220	0.218	T/C	2.42e-07	downstream_gene_variant	0.431601	0.0635122	0.793114
NHOP	chr1_168212687	1	168212687	0.348	A/G	5.58e-07	regulatory_region_variant	-0.467267	0.09908	1.23064
NHOP	chr1_168944805	1	168944805	0.357	G/T	9.23e-07	intron_variant	-0.457056	0.0959063	1.19122
NHOP	chr1_168954249	1	168954249	0.361	T/C	8.19e-07	intron_variant	-0.461438	0.0982348	1.22015
NHOP	chr1_169607021	1	169607021	0.276	C/G	8.5e-07	intron_variant	-0.523364	0.109468	1.35967
NHOP	chr1_169657497	1	169657497	0.276	A/G	6.25e-07	upstream_gene_variant	-0.529574	0.112081	1.39212
NHOP	chr1_172103814	1	172103814	0.294	T/C	2.88e-07	intron_variant	-0.53154	0.117288	1.4568
NHOP	chr1_172108021	1	172108021	0.295	A/C	3.05e-07	intron_variant	-0.524517	0.114435	1.42137
NHOP	chr1_172109564	1	172109564	0.296	C/A	4.81e-07	intron_variant	-0.518981	0.112253	1.39426
NHOP	chr1_172109805	1	172109805	0.295	G/T	2.59e-07	intron_variant	-0.531587	0.117541	1.45994
NHOP	chr1_172119666	1	172119666	0.294	T/A	7.05e-07	intron_variant	-0.504382	0.105609	1.31174
NHOP	chr1_172123134	1	172123134	0.295	A/T	2.48e-07	intron_variant	-0.526876	0.115467	1.43418
NHOP	chr1_172126736	1	172126736	0.295	C/T	2.48e-07	intron_variant	-0.526876	0.115467	1.43418
NHOP	chr1_172127125	1	172127125	0.294	A/G	2.88e-07	intron_variant	-0.53154	0.117288	1.4568
NHOP	chr1_172127350	1	172127350	0.294	T/C	2.88e-07	intron_variant	-0.53154	0.117288	1.4568
NHOP	chr1_172127432	1	172127432	0.294	T/C	2.88e-07	intron_variant	-0.53154	0.117288	1.4568
NHOP	chr1_172127741	1	172127741	0.294	T/C	2.88e-07	intron_variant	-0.53154	0.117288	1.4568
NHOP	chr1_172128606	1	172128606	0.294	T/C	2.88e-07	intron_variant	-0.53154	0.117288	1.4568
NHOP	chr1_172129298	1	172129298	0.293	G/A	2.07e-07	intron_variant	-0.538695	0.120227	1.49331
NHOP	chr1_172130111	1	172130111	0.294	T/A	2.88e-07	intron_variant	-0.53154	0.117288	1.4568
NHOP	chr1_172131974	1	172131974	0.293	G/A	3.08e-07	intron_variant	-0.526019	0.114636	1.42386
NHOP	chr1_172132111	1	172132111	0.294	T/C	4.91e-08	intron_variant	-0.558273	0.129383	1.60702
NHOP	chr1_172132203	1	172132203	0.293	G/A	3.08e-07	intron_variant	-0.526019	0.114636	1.42386
NHOP	chr1_172132289	1	172132289	0.293	G/T	3.08e-07	intron_variant	-0.526019	0.114636	1.42386
NHOP	chr1_172132627	1	172132627	0.293	G/T	3.08e-07	intron_variant	-0.526019	0.114636	1.42386
NHOP	chr1_172132823	1	172132823	0.293	T/G	3.08e-07	intron_variant	-0.526019	0.114636	1.42386
NHOP	chr1_172132919	1	172132919	0.293	A/G	3.08e-07	intron_variant	-0.526019	0.114636	1.42386
NHOP	chr1_172133182	1	172133182	0.293	C/A	3.08e-07	intron_variant	-0.526019	0.114636	1.42386
NHOP	chr1_172133266	1	172133266	0.293	G/A	3.08e-07	intron_variant	-0.526019	0.114636	1.42386
NHOP	chr1_172133367	1	172133367	0.293	C/T	3.08e-07	intron_variant	-0.526019	0.114636	1.42386
NHOP	chr1_172133401	1	172133401	0.291	A/G	2.24e-07	intron_variant	-0.528396	0.11521	1.43099
NHOP	chr1_172133530	1	172133530	0.293	C/T	6.04e-07	intron_variant	-0.503499	0.10503	1.30455
NHOP	chr1_172133551	1	172133551	0.291	G/T	3.15e-07	intron_variant	-0.516593	0.11012	1.36777
NHOP	chr1_172134031	1	172134031	0.294	T/C	5.65e-07	intron_variant	-0.513626	0.109516	1.36026
NHOP	chr1_172134098	1	172134098	0.294	G/T	5.65e-07	intron_variant	-0.513626	0.109516	1.36026
NHOP	chr1_172134438	1	172134438	0.293	G/A	3.08e-07	intron_variant	-0.526019	0.114636	1.42386
NHOP	chr1_172134852	1	172134852	0.294	C/A	2.88e-07	intron_variant	-0.53154	0.117288	1.4568
NHOP	chr1_172134996	1	172134996	0.294	T/C	2.88e-07	intron_variant	-0.53154	0.117288	1.4568
NHOP	chr1_172135048	1	172135048	0.295	A/G	3.05e-07	intron_variant	-0.525503	0.114866	1.42672
NHOP	chr1_172135460	1	172135460	0.294	T/C	2.88e-07	intron_variant	-0.53154	0.117288	1.4568
NHOP	chr1_172135534	1	172135534	0.302	G/T	9.95e-08	intron_variant	-0.538778	0.122381	1.52005
NHOP	chr1_172135576	1	172135576	0.302	A/G	9.1e-08	intron_variant	-0.540206	0.12303	1.52812
NHOP	chr1_172135859	1	172135859	0.294	A/G	2.88e-07	intron_variant	-0.53154	0.117288	1.4568
NHOP	chr1_172135884	1	172135884	0.294	T/C	2.88e-07	intron_variant	-0.53154	0.117288	1.4568
NHOP	chr1_172136167	1	172136167	0.295	T/C	4.53e-08	intron_variant	-0.564286	0.132446	1.64508
NHOP	chr1_172136237	1	172136237	0.295	C/T	4.53e-08	intron_variant	-0.564286	0.132446	1.64508
NHOP	chr1_172136349	1	172136349	0.294	A/G	2.88e-07	intron_variant	-0.53154	0.117288	1.4568
NHOP	chr1_172136581	1	172136581	0.297	A/G	7.12e-07	intron_variant	-0.513269	0.11001	1.3664
NHOP	chr1_172136592	1	172136592	0.294	T/C	2.88e-07	intron_variant	-0.53154	0.117288	1.4568
NHOP	chr1_172136630	1	172136630	0.294	T/C	2.88e-07	intron_variant	-0.53154	0.117288	1.4568
NHOP	chr1_172137918	1	172137918	0.294	A/G	2.88e-07	intron_variant	-0.53154	0.117288	1.4568
NHOP	chr1_172138076	1	172138076	0.294	T/C	2.88e-07	intron_variant	-0.53154	0.117288	1.4568
NHOP	chr1_172138545	1	172138545	0.295	T/C	4.53e-08	intron_variant	-0.564286	0.132446	1.64508
NHOP	chr1_172138570	1	172138570	0.295	G/A	4.53e-08	intron_variant	-0.564286	0.132446	1.64508
NHOP	chr1_172138620	1	172138620	0.295	A/C	4.53e-08	intron_variant	-0.564286	0.132446	1.64508
NHOP	chr1_172139243	1	172139243	0.294	G/A	2.88e-07	intron_variant	-0.53154	0.117288	1.4568
NHOP	chr1_172141603	1	172141603	0.294	A/G	2.88e-07	intron_variant	-0.53154	0.117288	1.4568
NHOP	chr1_172142528	1	172142528	0.294	C/T	2.88e-07	intron_variant	-0.53154	0.117288	1.4568
NHOP	chr1_172142573	1	172142573	0.294	T/A	2.88e-07	intron_variant	-0.53154	0.117288	1.4568
NHOP	chr1_172143101	1	172143101	0.295	C/A	6.01e-07	intron_variant	-0.517025	0.11119	1.38105
NHOP	chr1_172144454	1	172144454	0.294	A/G	2.88e-07	intron_variant	-0.53154	0.117288	1.4568
NHOP	chr1_172144829	1	172144829	0.294	A/G	2.88e-07	intron_variant	-0.53154	0.117288	1.4568
NHOP	chr1_172145562	1	172145562	0.294	A/G	2.88e-07	intron_variant	-0.53154	0.117288	1.4568
NHOP	chr1_172146108	1	172146108	0.294	T/C	2.88e-07	intron_variant	-0.53154	0.117288	1.4568
NHOP	chr1_172147647	1	172147647	0.295	A/G	2.03e-07	intron_variant	-0.536105	0.119548	1.48487
NHOP	chr1_172148091	1	172148091	0.293	T/C	2.94e-07	intron_variant	-0.526661	0.114916	1.42733
NHOP	chr1_172151665	1	172151665	0.294	A/T	2.88e-07	intron_variant	-0.53154	0.117288	1.4568
NHOP	chr1_172152100	1	172152100	0.294	G/A	2.88e-07	intron_variant	-0.53154	0.117288	1.4568
NHOP	chr1_172152295	1	172152295	0.294	C/T	2.88e-07	intron_variant	-0.53154	0.117288	1.4568
NHOP	chr1_172153458	1	172153458	0.294	A/G	2.88e-07	intron_variant	-0.53154	0.117288	1.4568
NHOP	chr1_172157269	1	172157269	0.294	T/C	2.88e-07	intron_variant	-0.53154	0.117288	1.4568
NHOP	chr1_172161771	1	172161771	0.295	C/T	2.44e-07	intron_variant	-0.52851	0.116185	1.44309
NHOP	chr1_172162210	1	172162210	0.295	A/G	2.44e-07	intron_variant	-0.52851	0.116185	1.44309
NHOP	chr1_172166221	1	172166221	0.294	C/G	2.88e-07	intron_variant	-0.53154	0.117288	1.4568
NHOP	chr1_172167083	1	172167083	0.294	T/G	2.88e-07	intron_variant	-0.53154	0.117288	1.4568
NHOP	chr1_172168828	1	172168828	0.295	A/G	3.05e-07	intron_variant	-0.525503	0.114866	1.42672
NHOP	chr1_172171517	1	172171517	0.295	A/G	6.01e-07	3_prime_UTR_variant	-0.517025	0.11119	1.38105
NHOP	chr1_172172284	1	172172284	0.294	T/A	2.88e-07	3_prime_UTR_variant	-0.53154	0.117288	1.4568
NHOP	chr1_172173442	1	172173442	0.295	T/A	3.75e-07	3_prime_UTR_variant	-0.518264	0.111723	1.38768
NHOP	chr1_172173689	1	172173689	0.295	T/C	7.81e-07	3_prime_UTR_variant	-0.505831	0.106427	1.3219
NHOP	chr1_172173691	1	172173691	0.295	A/G	7.81e-07	3_prime_UTR_variant	-0.505831	0.106427	1.3219
NHOP	chr1_172175458	1	172175458	0.295	T/C	6.01e-07	downstream_gene_variant	-0.517025	0.11119	1.38105
NHOP	chr1_172176394	1	172176394	0.295	T/C	6.01e-07	downstream_gene_variant	-0.517025	0.11119	1.38105
NHOP	chr1_172179293	1	172179293	0.294	G/A	2.88e-07	downstream_gene_variant	-0.53154	0.117288	1.4568
NHOP	chr1_172182468	1	172182468	0.293	G/A	1.8e-07	downstream_gene_variant	-0.53678	0.119374	1.48271
NHOP	chr1_172184742	1	172184742	0.294	G/A	3.55e-07	intergenic_variant	-0.524438	0.114175	1.41813
NHOP	chr1_172185704	1	172185704	0.291	G/C	5.1e-07	intergenic_variant	-0.509785	0.107237	1.33196
NHOP	chr1_172185910	1	172185910	0.295	C/T	4.11e-07	intergenic_variant	-0.522586	0.113595	1.41092
NHOP	chr1_172187914	1	172187914	0.293	G/C	2.32e-07	intergenic_variant	-0.531447	0.117014	1.45339
NHOP	chr1_172188039	1	172188039	0.293	C/T	2.32e-07	intergenic_variant	-0.531447	0.117014	1.45339
NHOP	chr1_172188733	1	172188733	0.293	T/C	2.32e-07	intergenic_variant	-0.531447	0.117014	1.45339
NHOP	chr1_172189505	1	172189505	0.294	A/G	2.88e-07	intergenic_variant	-0.53154	0.117288	1.4568
NHOP	chr1_172189855	1	172189855	0.294	A/G	5.07e-07	intergenic_variant	-0.514341	0.109821	1.36405
NHOP	chr1_172189882	1	172189882	0.294	G/T	5.07e-07	intergenic_variant	-0.514341	0.109821	1.36405
NHOP	chr1_172190027	1	172190027	0.296	T/G	9.74e-07	intergenic_variant	-0.488454	0.0994357	1.23506
NHOP	chr1_172190045	1	172190045	0.296	C/A	9.74e-07	intergenic_variant	-0.488454	0.0994357	1.23506
NHOP	chr1_172190051	1	172190051	0.296	C/T	9.74e-07	intergenic_variant	-0.488454	0.0994357	1.23506
NHOP	chr1_172190148	1	172190148	0.293	C/T	2.32e-07	intergenic_variant	-0.531447	0.117014	1.45339
NHOP	chr1_172190470	1	172190470	0.294	A/G	5.07e-07	intergenic_variant	-0.514341	0.109821	1.36405
NHOP	chr1_172190891	1	172190891	0.293	G/T	2.85e-07	intergenic_variant	-0.523514	0.113546	1.41033
NHOP	chr1_172191024	1	172191024	0.293	T/A	2.85e-07	intergenic_variant	-0.523514	0.113546	1.41033
NHOP	chr1_172191063	1	172191063	0.293	G/A	2.85e-07	intergenic_variant	-0.523514	0.113546	1.41033
NHOP	chr1_172191100	1	172191100	0.294	T/A	3.55e-07	intergenic_variant	-0.52349	0.113763	1.41301
NHOP	chr1_172191148	1	172191148	0.291	T/C	2.09e-07	intergenic_variant	-0.525599	0.113993	1.41587
NHOP	chr1_172191309	1	172191309	0.294	C/T	1.9e-07	intergenic_variant	-0.528572	0.115982	1.44058
NHOP	chr1_172191336	1	172191336	0.293	A/G	1.69e-07	intergenic_variant	-0.537867	0.119858	1.48872
NHOP	chr1_172191697	1	172191697	0.293	T/C	1.69e-07	intergenic_variant	-0.537867	0.119858	1.48872
NHOP	chr1_172191820	1	172191820	0.293	C/T	1.69e-07	intergenic_variant	-0.537867	0.119858	1.48872
NHOP	chr1_172191845	1	172191845	0.293	T/C	1.69e-07	intergenic_variant	-0.537867	0.119858	1.48872
NHOP	chr1_172192077	1	172192077	0.294	C/T	1.43e-07	intergenic_variant	-0.534762	0.118714	1.47451
NHOP	chr1_172192838	1	172192838	0.293	C/G	1.69e-07	intergenic_variant	-0.537867	0.119858	1.48872
NHOP	chr1_172194864	1	172194864	0.293	C/T	1.69e-07	intergenic_variant	-0.537867	0.119858	1.48872
NHOP	chr1_172195159	1	172195159	0.293	C/T	1.69e-07	intergenic_variant	-0.537867	0.119858	1.48872
NHOP	chr1_172195584	1	172195584	0.294	T/C	1.43e-07	intergenic_variant	-0.534762	0.118714	1.47451
NHOP	chr1_172200442	1	172200442	0.294	C/A	2.88e-07	intergenic_variant	-0.53154	0.117288	1.4568
NHOP	chr1_172202851	1	172202851	0.294	G/A	2.88e-07	intergenic_variant	-0.53154	0.117288	1.4568
NHOP	chr1_172221045	1	172221045	0.295	C/G	5.33e-07	intergenic_variant	-0.51896	0.112023	1.39141
NHOP	chr1_172246446	1	172246446	0.296	C/T	1.89e-07	intergenic_variant	-0.533775	0.118744	1.47488
NHOP	chr2_144270189	2	144270189	0.053	C/G	5.73e-07	downstream_gene_variant	-0.754456	0.0571378	0.709692
NHOP	chr2_144270212	2	144270212	0.053	T/C	5.73e-07	downstream_gene_variant	-0.754456	0.0571378	0.709692
NHOP	chr3_127599051	3	127599051	0.07	T/C	9.79e-07	intergenic_variant	0.673127	0.0589936	0.732743
NHOP	chr3_127599118	3	127599118	0.071	T/C	3.3e-07	intergenic_variant	0.696655	0.0640235	0.795218
NHOP	chr3_127637134	3	127637134	0.115	T/G	7.17e-07	intergenic_variant	0.561529	0.0641822	0.797189
NHOP	chr3_127637445	3	127637445	0.115	T/C	7.17e-07	intergenic_variant	0.561529	0.0641822	0.797189
NHOP	chr6_160010499	6	160010499	0.061	C/G	9.18e-07	intergenic_variant	-0.676515	0.0524301	0.651219
NHOP	chr6_160155914	6	160155914	0.067	T/C	4.94e-07	intron_variant	-0.666693	0.0555697	0.690216
NHOP	chr6_160159371	6	160159371	0.07	A/G	7.1e-08	intron_variant	-0.701756	0.0641185	0.796397
NHOP	chr6_160236524	6	160236524	0.075	C/T	1.73e-07	intron_variant	-0.658315	0.0601313	0.746874
NHOP	chr6_160236722	6	160236722	0.071	A/G	2.03e-07	intron_variant	-0.665683	0.0584573	0.726082
NHOP	chr6_160236772	6	160236772	0.071	A/G	2.03e-07	intron_variant	-0.665683	0.0584573	0.726082
NHOP	chr6_160236774	6	160236774	0.071	G/T	2.03e-07	intron_variant	-0.665683	0.0584573	0.726082
NHOP	chr6_160236783	6	160236783	0.071	C/G	2.03e-07	intron_variant	-0.665683	0.0584573	0.726082
NHOP	chr6_160250219	6	160250219	0.07	C/T	5.18e-07	intron_variant	-0.655194	0.0558921	0.694219
NHOP	chr6_162672296	6	162672296	0.052	A/G	5.08e-07	intergenic_variant	-0.742535	0.0543595	0.675184
NHOP	chr6_162674279	6	162674279	0.051	C/G	2.84e-07	intergenic_variant	-0.762307	0.0562505	0.698672
NHOP	chr6_162674324	6	162674324	0.055	T/C	2.79e-07	intergenic_variant	-0.720002	0.053888	0.669328
NHOP	chr6_162675326	6	162675326	0.052	A/G	5.08e-07	intergenic_variant	-0.742535	0.0543595	0.675184
NHOP	chr6_162675624	6	162675624	0.052	C/T	5.08e-07	intergenic_variant	-0.742535	0.0543595	0.675184
NHOP	chr6_162676599	6	162676599	0.052	A/C	5.08e-07	intergenic_variant	-0.742535	0.0543595	0.675184
NHOP	chr6_162676624	6	162676624	0.052	A/G	5.08e-07	intergenic_variant	-0.742535	0.0543595	0.675184
NHOP	chr6_162676821	6	162676821	0.053	C/T	3.82e-07	intergenic_variant	-0.743484	0.055488	0.6892
NHOP	chr6_162677094	6	162677094	0.052	A/G	5.08e-07	intergenic_variant	-0.742535	0.0543595	0.675184
NHOP	chr6_162677112	6	162677112	0.052	C/T	5.08e-07	intergenic_variant	-0.742535	0.0543595	0.675184
NHOP	chr6_162677607	6	162677607	0.052	A/G	5.08e-07	intergenic_variant	-0.742535	0.0543595	0.675184
NHOP	chr6_162677911	6	162677911	0.052	T/C	5.08e-07	intergenic_variant	-0.742535	0.0543595	0.675184
NHOP	chr6_162681052	6	162681052	0.052	A/G	5.08e-07	intergenic_variant	-0.742535	0.0543595	0.675184
NHOP	chr6_162682789	6	162682789	0.052	G/A	5.08e-07	intergenic_variant	-0.742535	0.0543595	0.675184
NHOP	chr6_162682887	6	162682887	0.052	C/T	5.08e-07	intergenic_variant	-0.742535	0.0543595	0.675184
NHOP	chr6_162683614	6	162683614	0.053	T/C	4.24e-07	intergenic_variant	-0.739445	0.0548868	0.681733
NHOP	chr6_162683728	6	162683728	0.053	G/A	4.24e-07	intergenic_variant	-0.739445	0.0548868	0.681733
NHOP	chr6_162684159	6	162684159	0.052	C/T	5.08e-07	intergenic_variant	-0.742535	0.0543595	0.675184
NHOP	chr6_162684367	6	162684367	0.052	C/T	5.08e-07	intergenic_variant	-0.742535	0.0543595	0.675184
NHOP	chr6_162687120	6	162687120	0.053	A/G	3.16e-07	intergenic_variant	-0.707444	0.0502388	0.624002
NHOP	chr6_162687126	6	162687126	0.053	G/A	3.16e-07	intergenic_variant	-0.707444	0.0502388	0.624002
NHOP	chr6_162687861	6	162687861	0.051	T/C	1.89e-07	intergenic_variant	-0.753096	0.0548993	0.681888
NHOP	chr6_162688115	6	162688115	0.052	T/C	3.86e-07	intergenic_variant	-0.732017	0.0528304	0.656192
NHOP	chr6_162688276	6	162688276	0.052	T/C	3.86e-07	intergenic_variant	-0.732017	0.0528304	0.656192
NHOP	chr6_162688288	6	162688288	0.052	T/C	3.86e-07	intergenic_variant	-0.732017	0.0528304	0.656192
NHOP	chr6_162688310	6	162688310	0.052	G/A	3.86e-07	intergenic_variant	-0.732017	0.0528304	0.656192
NHOP	chr6_162688367	6	162688367	0.052	G/A	3.86e-07	intergenic_variant	-0.732017	0.0528304	0.656192
NHOP	chr6_162688431	6	162688431	0.052	C/A	3.86e-07	intergenic_variant	-0.732017	0.0528304	0.656192
NHOP	chr6_162688498	6	162688498	0.052	T/C	3.86e-07	intergenic_variant	-0.732017	0.0528304	0.656192
NHOP	chr6_162688646	6	162688646	0.051	G/T	4.91e-07	intergenic_variant	-0.744295	0.0536236	0.666044
NHOP	chr6_162688773	6	162688773	0.051	A/G	4.91e-07	intergenic_variant	-0.744295	0.0536236	0.666044
NHOP	chr6_162688904	6	162688904	0.052	T/C	5.08e-07	intergenic_variant	-0.742535	0.0543595	0.675184
NHOP	chr6_162689157	6	162689157	0.051	T/C	4.91e-07	intergenic_variant	-0.744295	0.0536236	0.666044
NHOP	chr6_162690183	6	162690183	0.051	T/A	4.91e-07	intergenic_variant	-0.744295	0.0536236	0.666044
NHOP	chr6_162690674	6	162690674	0.051	G/A	5.16e-07	intergenic_variant	-0.727574	0.0512413	0.636454
NHOP	chr6_162691662	6	162691662	0.052	A/C	2.03e-07	intergenic_variant	-0.750309	0.0555037	0.689395
NHOP	chr6_162691846	6	162691846	0.052	A/G	2.03e-07	intergenic_variant	-0.750309	0.0555037	0.689395
NHOP	chr6_162692585	6	162692585	0.051	G/A	4.91e-07	intergenic_variant	-0.744295	0.0536236	0.666044
NHOP	chr6_162692766	6	162692766	0.051	A/G	4.91e-07	intergenic_variant	-0.744295	0.0536236	0.666044
NHOP	chr6_162692782	6	162692782	0.051	T/G	4.91e-07	intergenic_variant	-0.744295	0.0536236	0.666044
NHOP	chr6_162692860	6	162692860	0.051	T/G	4.91e-07	intergenic_variant	-0.744295	0.0536236	0.666044
NHOP	chr6_162693563	6	162693563	0.051	T/C	4.91e-07	intergenic_variant	-0.744295	0.0536236	0.666044
NHOP	chr6_162693832	6	162693832	0.051	C/T	4.91e-07	intergenic_variant	-0.744295	0.0536236	0.666044
NHOP	chr6_162694142	6	162694142	0.052	C/G	5.08e-07	intergenic_variant	-0.742535	0.0543595	0.675184
NHOP	chr6_162694246	6	162694246	0.052	T/C	5.08e-07	intergenic_variant	-0.742535	0.0543595	0.675184
NHOP	chr6_162694416	6	162694416	0.052	C/A	7.51e-07	intergenic_variant	-0.720556	0.051189	0.635804
NHOP	chr6_162694418	6	162694418	0.052	T/C	7.51e-07	intergenic_variant	-0.720556	0.051189	0.635804
NHOP	chr6_162694451	6	162694451	0.052	A/G	7.51e-07	intergenic_variant	-0.720556	0.051189	0.635804
NHOP	chr6_162698100	6	162698100	0.052	T/C	5.08e-07	intergenic_variant	-0.742535	0.0543595	0.675184
NHOP	chr6_162698782	6	162698782	0.052	C/A	5.08e-07	intergenic_variant	-0.742535	0.0543595	0.675184
NHOP	chr6_162699279	6	162699279	0.052	C/A	5.08e-07	intergenic_variant	-0.742535	0.0543595	0.675184
NHOP	chr6_162700405	6	162700405	0.053	C/T	8.85e-07	regulatory_region_variant	-0.720052	0.0520456	0.646443
NHOP	chr6_162700888	6	162700888	0.051	G/T	3.18e-07	intergenic_variant	-0.760847	0.0560352	0.695997
NHOP	chr6_162700910	6	162700910	0.051	A/G	3.18e-07	intergenic_variant	-0.760847	0.0560352	0.695997
NHOP	chr6_162701210	6	162701210	0.052	G/A	6.88e-07	intergenic_variant	-0.733531	0.0530492	0.658909
NHOP	chr6_162701850	6	162701850	0.051	A/G	3.18e-07	intergenic_variant	-0.760847	0.0560352	0.695997
NHOP	chr6_162701951	6	162701951	0.051	A/G	3.18e-07	intergenic_variant	-0.760847	0.0560352	0.695997
NHOP	chr6_162702239	6	162702239	0.051	A/G	3.18e-07	intergenic_variant	-0.760847	0.0560352	0.695997
NHOP	chr6_162702270	6	162702270	0.052	A/G	2.29e-07	intergenic_variant	-0.763961	0.0575419	0.714711
NHOP	chr18_48701969	18	48701969	0.494	G/T	1.76e-07	intron_variant&non_coding_transcript_variant	-0.380204	0.0722671	0.897609
NHOP	chr18_48701975	18	48701975	0.494	A/G	1.76e-07	intron_variant&non_coding_transcript_variant	-0.380204	0.0722671	0.897609
NHOP	chr18_48702168	18	48702168	0.485	G/A	5.65e-07	intron_variant&non_coding_transcript_variant	-0.363989	0.0661842	0.822055
NHOP	chr18_48703017	18	48703017	0.495	A/G	4.65e-07	intron_variant&non_coding_transcript_variant	-0.369652	0.0683145	0.848515
NHOP	chr18_48703039	18	48703039	0.495	T/C	4.65e-07	intron_variant&non_coding_transcript_variant	-0.369652	0.0683145	0.848515
NHOP	chr18_48703102	18	48703102	0.481	T/C	6.42e-07	intron_variant&non_coding_transcript_variant	0.34885	0.0607605	0.754688
NHOP	chr18_48808349	18	48808349	0.374	A/G	9.09e-07	intron_variant	0.420509	0.0827992	1.02843
NHOP	chr18_49194220	18	49194220	0.218	T/C	3.05e-07	downstream_gene_variant	0.426151	0.0619184	0.76907
WLS	chr2_129873417	2	129873417	0.086	T/C	9.29e-07	downstream_gene_variant	0.535035	0.0450027	33.909
WLS	chr2_129873420	2	129873420	0.086	G/C	9.29e-07	downstream_gene_variant	0.535035	0.0450027	33.909
WLS	chr4_7554569	4	7554569	0.053	C/T	1.94e-07	intergenic_variant	0.717804	0.0517211	38.9712
WLS	chr4_7554706	4	7554706	0.053	A/G	1.94e-07	intergenic_variant	0.717804	0.0517211	38.9712
WLS	chr4_7555250	4	7555250	0.054	C/T	1.94e-07	intergenic_variant	0.716617	0.0524673	39.5335
WLS	chr4_7555538	4	7555538	0.054	G/A	1.94e-07	upstream_gene_variant	0.716617	0.0524673	39.5335
WLS	chr4_7557652	4	7557652	0.054	G/A	1.94e-07	upstream_gene_variant	0.716617	0.0524673	39.5335
WLS	chr4_7558881	4	7558881	0.054	G/T	1.94e-07	upstream_gene_variant	0.716617	0.0524673	39.5335
WLS	chr4_7560200	4	7560200	0.054	C/T	1.94e-07	upstream_gene_variant	0.716617	0.0524673	39.5335
WLS	chr4_7563381	4	7563381	0.057	C/T	4.25e-07	non_coding_transcript_exon_variant	0.678496	0.0494892	37.2895
WLS	chr4_7563387	4	7563387	0.057	A/G	4.25e-07	non_coding_transcript_exon_variant	0.678496	0.0494892	37.2895
WLS	chr4_7563426	4	7563426	0.057	G/C	4.25e-07	non_coding_transcript_exon_variant	0.678496	0.0494892	37.2895
WLS	chr4_7563532	4	7563532	0.057	T/G	4.25e-07	non_coding_transcript_exon_variant	0.678496	0.0494892	37.2895
WLS	chr4_7563534	4	7563534	0.057	T/C	4.25e-07	non_coding_transcript_exon_variant	0.678496	0.0494892	37.2895
WLS	chr4_7563549	4	7563549	0.057	T/G	4.25e-07	non_coding_transcript_exon_variant	0.678496	0.0494892	37.2895
WLS	chr4_7563647	4	7563647	0.057	T/C	4.25e-07	non_coding_transcript_exon_variant	0.678496	0.0494892	37.2895
WLS	chr4_7563890	4	7563890	0.057	T/C	4.25e-07	non_coding_transcript_exon_variant	0.678496	0.0494892	37.2895
WLS	chr4_7563897	4	7563897	0.057	C/T	4.25e-07	non_coding_transcript_exon_variant	0.678496	0.0494892	37.2895
WLS	chr4_7563989	4	7563989	0.057	T/C	4.25e-07	non_coding_transcript_exon_variant	0.678496	0.0494892	37.2895
WLS	chr4_7564980	4	7564980	0.057	T/C	4.25e-07	non_coding_transcript_exon_variant	0.678496	0.0494892	37.2895
WLS	chr4_7564981	4	7564981	0.057	A/G	4.25e-07	non_coding_transcript_exon_variant	0.678496	0.0494892	37.2895
WLS	chr4_7565001	4	7565001	0.057	T/C	4.25e-07	non_coding_transcript_exon_variant	0.678496	0.0494892	37.2895
WLS	chr4_7565351	4	7565351	0.057	A/C	4.25e-07	non_coding_transcript_exon_variant	0.678496	0.0494892	37.2895
WLS	chr4_7565356	4	7565356	0.057	C/A	4.25e-07	non_coding_transcript_exon_variant	0.678496	0.0494892	37.2895
WLS	chr4_7565445	4	7565445	0.057	C/A	4.25e-07	non_coding_transcript_exon_variant	0.678496	0.0494892	37.2895
WLS	chr4_7565981	4	7565981	0.057	C/G	4.25e-07	downstream_gene_variant	0.678496	0.0494892	37.2895
WLS	chr4_7566597	4	7566597	0.058	G/C	6.04e-07	downstream_gene_variant	0.662258	0.0479252	36.111
WLS	chr4_7566730	4	7566730	0.054	T/C	6.65e-08	downstream_gene_variant	0.752858	0.0579083	43.6332
WLS	chr4_7566794	4	7566794	0.057	T/C	2.99e-07	downstream_gene_variant	0.686356	0.0506425	38.1585
WLS	chr4_7566879	4	7566879	0.057	G/C	2.99e-07	downstream_gene_variant	0.686356	0.0506425	38.1585
WLS	chr4_7566899	4	7566899	0.057	T/C	2.99e-07	downstream_gene_variant	0.686356	0.0506425	38.1585
WLS	chr4_7567076	4	7567076	0.057	T/G	2.99e-07	downstream_gene_variant	0.686356	0.0506425	38.1585
WLS	chr4_7568647	4	7568647	0.057	T/C	4.25e-07	downstream_gene_variant	0.678496	0.0494892	37.2895
WLS	chr4_7570172	4	7570172	0.057	T/C	4.25e-07	downstream_gene_variant	0.678496	0.0494892	37.2895
WLS	chr4_7570360	4	7570360	0.057	A/G	4.25e-07	downstream_gene_variant	0.678496	0.0494892	37.2895
WLS	chr4_7570638	4	7570638	0.057	C/G	4.25e-07	intergenic_variant	0.678496	0.0494892	37.2895
WLS	chr4_7570799	4	7570799	0.057	C/T	4.25e-07	regulatory_region_variant	0.678496	0.0494892	37.2895
WLS	chr4_7570829	4	7570829	0.057	A/C	4.25e-07	regulatory_region_variant	0.678496	0.0494892	37.2895
WLS	chr4_7574003	4	7574003	0.057	G/T	4.25e-07	intergenic_variant	0.678496	0.0494892	37.2895
WLS	chr4_7574427	4	7574427	0.057	A/G	4.25e-07	intergenic_variant	0.678496	0.0494892	37.2895
WLS	chr4_7574555	4	7574555	0.057	C/T	4.25e-07	intergenic_variant	0.678496	0.0494892	37.2895
WLS	chr4_7574747	4	7574747	0.057	G/T	4.25e-07	intergenic_variant	0.678496	0.0494892	37.2895
WLS	chr4_7574778	4	7574778	0.057	T/C	4.25e-07	intergenic_variant	0.678496	0.0494892	37.2895
WLS	chr4_7574792	4	7574792	0.057	A/G	4.25e-07	intergenic_variant	0.678496	0.0494892	37.2895
WLS	chr4_7574892	4	7574892	0.057	T/C	4.25e-07	intergenic_variant	0.678496	0.0494892	37.2895
WLS	chr4_7574930	4	7574930	0.057	A/G	4.25e-07	intergenic_variant	0.678496	0.0494892	37.2895
WLS	chr4_7575016	4	7575016	0.057	C/T	4.25e-07	intergenic_variant	0.678496	0.0494892	37.2895
WLS	chr4_7575257	4	7575257	0.057	C/T	4.25e-07	intergenic_variant	0.678496	0.0494892	37.2895
WLS	chr4_7575269	4	7575269	0.057	C/T	4.25e-07	intergenic_variant	0.678496	0.0494892	37.2895
WLS	chr4_7575362	4	7575362	0.057	A/G	4.25e-07	intergenic_variant	0.678496	0.0494892	37.2895
WLS	chr4_7575976	4	7575976	0.058	A/G	6.04e-07	intergenic_variant	0.662258	0.0479252	36.111
WLS	chr4_7575979	4	7575979	0.058	A/G	6.04e-07	intergenic_variant	0.662258	0.0479252	36.111
WLS	chr4_7575983	4	7575983	0.058	C/T	6.04e-07	intergenic_variant	0.662258	0.0479252	36.111
WLS	chr4_7576050	4	7576050	0.058	A/G	6.04e-07	intergenic_variant	0.662258	0.0479252	36.111
WLS	chr4_7576441	4	7576441	0.058	A/G	6.04e-07	upstream_gene_variant	0.662258	0.0479252	36.111
WLS	chr4_7577361	4	7577361	0.057	T/C	4.25e-07	upstream_gene_variant	0.678496	0.0494892	37.2895
WLS	chr4_7577584	4	7577584	0.057	T/C	4.25e-07	upstream_gene_variant	0.678496	0.0494892	37.2895
WLS	chr4_7578348	4	7578348	0.057	T/A	4.25e-07	upstream_gene_variant	0.678496	0.0494892	37.2895
WLS	chr4_7581882	4	7581882	0.057	C/T	4.25e-07	non_coding_transcript_exon_variant	0.678496	0.0494892	37.2895
WLS	chr4_7582525	4	7582525	0.057	T/C	4.25e-07	non_coding_transcript_exon_variant	0.678496	0.0494892	37.2895
WLS	chr4_7583811	4	7583811	0.057	G/C	4.25e-07	non_coding_transcript_exon_variant	0.678496	0.0494892	37.2895
WLS	chr4_7584029	4	7584029	0.057	A/G	4.25e-07	downstream_gene_variant	0.678496	0.0494892	37.2895
WLS	chr4_7584465	4	7584465	0.056	T/C	2.76e-07	downstream_gene_variant	0.695178	0.0510954	38.4998
WLS	chr4_7584741	4	7584741	0.056	T/A	2.76e-07	downstream_gene_variant	0.695178	0.0510954	38.4998
WLS	chr4_7584750	4	7584750	0.056	A/C	2.76e-07	downstream_gene_variant	0.695178	0.0510954	38.4998
WLS	chr4_7584870	4	7584870	0.056	T/C	2.76e-07	downstream_gene_variant	0.695178	0.0510954	38.4998
WLS	chr4_7584887	4	7584887	0.056	G/C	2.76e-07	downstream_gene_variant	0.695178	0.0510954	38.4998
WLS	chr4_7584935	4	7584935	0.056	G/A	2.76e-07	downstream_gene_variant	0.695178	0.0510954	38.4998
WLS	chr4_7585326	4	7585326	0.056	A/G	2.76e-07	downstream_gene_variant	0.695178	0.0510954	38.4998
WLS	chr4_7586227	4	7586227	0.057	T/A	4.25e-07	downstream_gene_variant	0.678496	0.0494892	37.2895
WLS	chr4_7587149	4	7587149	0.063	A/G	9.85e-07	downstream_gene_variant	0.611536	0.0441524	33.2682
WLS	chr4_7587193	4	7587193	0.063	T/C	9.85e-07	downstream_gene_variant	0.611536	0.0441524	33.2682
WLS	chr4_7587477	4	7587477	0.063	A/G	9.85e-07	downstream_gene_variant	0.611536	0.0441524	33.2682
WLS	chr4_7587514	4	7587514	0.063	T/C	9.85e-07	downstream_gene_variant	0.611536	0.0441524	33.2682
WLS	chr4_7612883	4	7612883	0.068	A/G	6.74e-07	intergenic_variant	0.613182	0.0476578	35.9096
WLS	chr4_7678416	4	7678416	0.055	A/G	3.46e-08	upstream_gene_variant	0.73098	0.0555438	41.8516
WLS	chr4_7678419	4	7678419	0.055	T/C	3.46e-08	upstream_gene_variant	0.73098	0.0555438	41.8516
WLS	chr4_7679290	4	7679290	0.061	G/A	2.72e-07	upstream_gene_variant	0.6617	0.0501589	37.7941
WLS	chr4_7679484	4	7679484	0.055	T/C	2.3e-07	upstream_gene_variant	0.704283	0.0515607	38.8503
WLS	chr4_7679987	4	7679987	0.056	T/C	3.18e-07	upstream_gene_variant	0.689352	0.0502425	37.8571
WLS	chr4_7680295	4	7680295	0.056	C/T	3.18e-07	upstream_gene_variant	0.689352	0.0502425	37.8571
WLS	chr4_7680358	4	7680358	0.056	A/G	3.18e-07	upstream_gene_variant	0.689352	0.0502425	37.8571
WLS	chr4_7680592	4	7680592	0.056	A/G	3.18e-07	upstream_gene_variant	0.689352	0.0502425	37.8571
WLS	chr4_7680855	4	7680855	0.056	G/A	3.18e-07	upstream_gene_variant	0.689352	0.0502425	37.8571
WLS	chr4_7683441	4	7683441	0.056	T/C	8.09e-07	intron_variant&non_coding_transcript_variant	0.649555	0.0446089	33.6123
WLS	chr4_7683494	4	7683494	0.056	A/G	8.09e-07	intron_variant&non_coding_transcript_variant	0.649555	0.0446089	33.6123
WLS	chr4_7683510	4	7683510	0.056	C/T	8.09e-07	intron_variant&non_coding_transcript_variant	0.649555	0.0446089	33.6123
WLS	chr4_7683680	4	7683680	0.056	A/G	8.09e-07	intron_variant&non_coding_transcript_variant	0.649555	0.0446089	33.6123
WLS	chr4_7684762	4	7684762	0.056	C/T	3.18e-07	intron_variant&non_coding_transcript_variant	0.689352	0.0502425	37.8571
WLS	chr4_7685986	4	7685986	0.056	T/C	3.18e-07	intron_variant&non_coding_transcript_variant	0.689352	0.0502425	37.8571
WLS	chr4_7686661	4	7686661	0.056	C/T	3.18e-07	intron_variant&non_coding_transcript_variant	0.689352	0.0502425	37.8571
WLS	chr4_7689255	4	7689255	0.056	C/T	3.18e-07	intron_variant&non_coding_transcript_variant	0.689352	0.0502425	37.8571
WLS	chr4_7689336	4	7689336	0.056	A/G	3.18e-07	intron_variant&non_coding_transcript_variant	0.689352	0.0502425	37.8571
WLS	chr4_7689337	4	7689337	0.056	T/A	3.18e-07	intron_variant&non_coding_transcript_variant	0.689352	0.0502425	37.8571
WLS	chr4_7689594	4	7689594	0.056	C/A	3.18e-07	intron_variant&non_coding_transcript_variant	0.689352	0.0502425	37.8571
WLS	chr4_7690398	4	7690398	0.057	A/G	4.56e-07	intron_variant&non_coding_transcript_variant	0.672864	0.0486711	36.6731
WLS	chr4_7691949	4	7691949	0.057	T/G	8.53e-07	intron_variant&non_coding_transcript_variant	0.646764	0.0449685	33.8832
WLS	chr4_7693054	4	7693054	0.057	G/A	8.53e-07	intron_variant&non_coding_transcript_variant	0.646764	0.0449685	33.8832
WLS	chr4_7693909	4	7693909	0.056	T/C	3.18e-07	intron_variant&non_coding_transcript_variant	0.689352	0.0502425	37.8571
WLS	chr4_7694505	4	7694505	0.056	C/A	3.18e-07	intron_variant&non_coding_transcript_variant	0.689352	0.0502425	37.8571
WLS	chr4_7696366	4	7696366	0.056	T/C	3.18e-07	intron_variant&non_coding_transcript_variant	0.689352	0.0502425	37.8571
WLS	chr4_7698091	4	7698091	0.057	A/G	7.77e-07	intron_variant&non_coding_transcript_variant	0.650194	0.0454467	34.2435
WLS	chr4_7698944	4	7698944	0.055	A/G	3.19e-07	intron_variant&non_coding_transcript_variant	0.695347	0.0502606	37.8708
WLS	chr4_7699645	4	7699645	0.055	G/A	3.19e-07	intron_variant&non_coding_transcript_variant	0.695347	0.0502606	37.8708
WLS	chr4_7702016	4	7702016	0.056	G/C	3.18e-07	intron_variant&non_coding_transcript_variant	0.689352	0.0502425	37.8571
WLS	chr4_7702394	4	7702394	0.056	G/A	3.18e-07	intron_variant&non_coding_transcript_variant	0.689352	0.0502425	37.8571
WLS	chr4_7702723	4	7702723	0.056	C/T	3.18e-07	intron_variant&non_coding_transcript_variant	0.689352	0.0502425	37.8571
WLS	chr4_7703162	4	7703162	0.056	T/C	3.18e-07	intron_variant&non_coding_transcript_variant	0.689352	0.0502425	37.8571
WLS	chr4_7706058	4	7706058	0.056	A/G	3.18e-07	intron_variant&non_coding_transcript_variant	0.689352	0.0502425	37.8571
WLS	chr4_7706658	4	7706658	0.056	T/A	3.18e-07	intron_variant&non_coding_transcript_variant	0.689352	0.0502425	37.8571
WLS	chr4_7707572	4	7707572	0.056	T/C	3.18e-07	intron_variant&non_coding_transcript_variant	0.689352	0.0502425	37.8571
WLS	chr4_7707578	4	7707578	0.056	A/G	3.18e-07	intron_variant&non_coding_transcript_variant	0.689352	0.0502425	37.8571
WLS	chr4_7707715	4	7707715	0.056	T/C	3.18e-07	intron_variant&non_coding_transcript_variant	0.689352	0.0502425	37.8571
WLS	chr4_7708568	4	7708568	0.056	A/C	3.18e-07	intron_variant&non_coding_transcript_variant	0.689352	0.0502425	37.8571
WLS	chr4_7708625	4	7708625	0.056	A/T	3.18e-07	intron_variant&non_coding_transcript_variant	0.689352	0.0502425	37.8571
WLS	chr4_7708820	4	7708820	0.056	T/C	3.18e-07	intron_variant&non_coding_transcript_variant	0.689352	0.0502425	37.8571
WLS	chr4_7709004	4	7709004	0.056	T/C	3.18e-07	intron_variant&non_coding_transcript_variant	0.689352	0.0502425	37.8571
WLS	chr4_7709430	4	7709430	0.057	T/C	5.5e-07	intron_variant&non_coding_transcript_variant	0.656475	0.046329	34.9084
WLS	chr4_7709445	4	7709445	0.057	G/A	5.5e-07	intron_variant&non_coding_transcript_variant	0.656475	0.046329	34.9084
WLS	chr4_7710057	4	7710057	0.057	A/G	5.5e-07	intron_variant&non_coding_transcript_variant	0.656475	0.046329	34.9084
WLS	chr4_7710135	4	7710135	0.057	T/C	5.5e-07	intron_variant&non_coding_transcript_variant	0.656475	0.046329	34.9084
WLS	chr4_7710185	4	7710185	0.057	C/A	5.5e-07	intron_variant&non_coding_transcript_variant	0.656475	0.046329	34.9084
WLS	chr4_7710224	4	7710224	0.057	T/C	5.5e-07	intron_variant&non_coding_transcript_variant	0.656475	0.046329	34.9084
WLS	chr4_7710399	4	7710399	0.057	T/C	5.5e-07	intron_variant&non_coding_transcript_variant	0.656475	0.046329	34.9084
WLS	chr4_7710582	4	7710582	0.057	C/A	5.5e-07	intron_variant&non_coding_transcript_variant	0.656475	0.046329	34.9084
WLS	chr4_7710583	4	7710583	0.057	C/G	5.5e-07	intron_variant&non_coding_transcript_variant	0.656475	0.046329	34.9084
WLS	chr4_7711030	4	7711030	0.057	A/G	5.5e-07	intron_variant&non_coding_transcript_variant	0.656475	0.046329	34.9084
WLS	chr4_7711043	4	7711043	0.057	C/T	5.5e-07	intron_variant&non_coding_transcript_variant	0.656475	0.046329	34.9084
WLS	chr4_7712359	4	7712359	0.057	T/C	5.5e-07	intron_variant&non_coding_transcript_variant	0.656475	0.046329	34.9084
WLS	chr4_7714366	4	7714366	0.056	C/G	3.18e-07	intron_variant&non_coding_transcript_variant	0.689352	0.0502425	37.8571
WLS	chr4_7715857	4	7715857	0.057	T/C	7.45e-07	intron_variant&non_coding_transcript_variant	0.648105	0.0451552	34.0239
WLS	chr4_7715928	4	7715928	0.057	C/T	7.45e-07	intron_variant&non_coding_transcript_variant	0.648105	0.0451552	34.0239
WLS	chr4_7715946	4	7715946	0.057	G/A	7.45e-07	intron_variant&non_coding_transcript_variant	0.648105	0.0451552	34.0239
WLS	chr4_7716074	4	7716074	0.057	C/T	7.45e-07	intron_variant&non_coding_transcript_variant	0.648105	0.0451552	34.0239
WLS	chr4_7716367	4	7716367	0.056	C/T	3.18e-07	intron_variant&non_coding_transcript_variant	0.689352	0.0502425	37.8571
WLS	chr4_7716604	4	7716604	0.056	T/C	3.18e-07	intron_variant&non_coding_transcript_variant	0.689352	0.0502425	37.8571
WLS	chr4_7719097	4	7719097	0.056	C/G	3.18e-07	intron_variant&non_coding_transcript_variant	0.689352	0.0502425	37.8571
WLS	chr4_7719437	4	7719437	0.056	G/C	3.18e-07	intron_variant&non_coding_transcript_variant	0.689352	0.0502425	37.8571
WLS	chr4_7719445	4	7719445	0.056	G/A	3.18e-07	intron_variant&non_coding_transcript_variant	0.689352	0.0502425	37.8571
WLS	chr4_7719544	4	7719544	0.056	C/G	3.18e-07	intron_variant&non_coding_transcript_variant	0.689352	0.0502425	37.8571
WLS	chr4_7719618	4	7719618	0.056	T/C	3.18e-07	intron_variant&non_coding_transcript_variant	0.689352	0.0502425	37.8571
WLS	chr4_7720042	4	7720042	0.056	C/T	3.18e-07	intron_variant&non_coding_transcript_variant	0.689352	0.0502425	37.8571
WLS	chr4_7720140	4	7720140	0.056	C/T	3.18e-07	intron_variant&non_coding_transcript_variant	0.689352	0.0502425	37.8571
WLS	chr4_7720193	4	7720193	0.056	G/A	3.18e-07	intron_variant&non_coding_transcript_variant	0.689352	0.0502425	37.8571
WLS	chr4_7720311	4	7720311	0.056	G/A	3.18e-07	intron_variant&non_coding_transcript_variant	0.689352	0.0502425	37.8571
WLS	chr4_7720378	4	7720378	0.056	C/T	3.18e-07	intron_variant&non_coding_transcript_variant	0.689352	0.0502425	37.8571
WLS	chr4_7720435	4	7720435	0.056	A/G	3.18e-07	intron_variant&non_coding_transcript_variant	0.689352	0.0502425	37.8571
WLS	chr4_7722499	4	7722499	0.057	A/G	6.28e-07	intron_variant&non_coding_transcript_variant	0.6544	0.0460366	34.688
WLS	chr4_7722730	4	7722730	0.057	C/A	6.28e-07	intron_variant&non_coding_transcript_variant	0.6544	0.0460366	34.688
WLS	chr4_7723400	4	7723400	0.057	T/C	6.28e-07	intron_variant&non_coding_transcript_variant	0.6544	0.0460366	34.688
WLS	chr4_7723522	4	7723522	0.057	C/T	6.28e-07	intron_variant&non_coding_transcript_variant	0.6544	0.0460366	34.688
WLS	chr4_7724613	4	7724613	0.061	T/C	2.72e-07	intron_variant&non_coding_transcript_variant	0.6617	0.0501589	37.7941
WLS	chr4_7725318	4	7725318	0.061	C/T	2.72e-07	intron_variant&non_coding_transcript_variant	0.6617	0.0501589	37.7941
WLS	chr4_7726924	4	7726924	0.06	A/G	1.53e-07	intron_variant&non_coding_transcript_variant	0.680444	0.0522269	39.3523
WLS	chr4_7726925	4	7726925	0.06	T/C	1.53e-07	intron_variant&non_coding_transcript_variant	0.680444	0.0522269	39.3523
WLS	chr4_7727047	4	7727047	0.06	T/C	1.53e-07	intron_variant&non_coding_transcript_variant	0.680444	0.0522269	39.3523
WLS	chr4_7727234	4	7727234	0.061	A/G	4.27e-07	intron_variant&non_coding_transcript_variant	0.64175	0.0471799	35.5495
WLS	chr4_7727366	4	7727366	0.061	G/A	4.27e-07	intron_variant&non_coding_transcript_variant	0.64175	0.0471799	35.5495
WLS	chr4_7727511	4	7727511	0.061	A/G	4.27e-07	intron_variant&non_coding_transcript_variant	0.64175	0.0471799	35.5495
WLS	chr4_7729877	4	7729877	0.056	C/G	3.18e-07	intron_variant&non_coding_transcript_variant	0.689352	0.0502425	37.8571
WLS	chr4_7735632	4	7735632	0.062	A/G	5.12e-07	intron_variant&non_coding_transcript_variant	0.641983	0.0479371	36.12
WLS	chr4_7738282	4	7738282	0.061	T/C	2.72e-07	intron_variant&non_coding_transcript_variant	0.6617	0.0501589	37.7941
WLS	chr4_7738979	4	7738979	0.056	A/C	3.18e-07	intron_variant&non_coding_transcript_variant	0.689352	0.0502425	37.8571
WLS	chr4_7741527	4	7741527	0.056	T/C	2.67e-08	intron_variant&non_coding_transcript_variant	0.734201	0.0569927	42.9433
WLS	chr4_7741752	4	7741752	0.056	A/G	2.67e-08	intron_variant&non_coding_transcript_variant	0.734201	0.0569927	42.9433
WLS	chr4_7750626	4	7750626	0.056	A/G	3.18e-07	intron_variant&non_coding_transcript_variant	0.689352	0.0502425	37.8571
WLS	chr4_7751428	4	7751428	0.061	A/G	2.72e-07	intron_variant&non_coding_transcript_variant	0.6617	0.0501589	37.7941
WLS	chr4_7751434	4	7751434	0.061	A/G	2.72e-07	intron_variant&non_coding_transcript_variant	0.6617	0.0501589	37.7941
WLS	chr4_7751594	4	7751594	0.061	C/T	2.72e-07	intron_variant&non_coding_transcript_variant	0.6617	0.0501589	37.7941
WLS	chr4_7751904	4	7751904	0.063	A/G	6.56e-07	intron_variant&non_coding_transcript_variant	0.630384	0.046916	35.3506
WLS	chr4_7751941	4	7751941	0.062	C/G	6.96e-07	intron_variant&non_coding_transcript_variant	0.631549	0.0463915	34.9554
WLS	chr4_7752646	4	7752646	0.06	T/A	2.88e-07	intron_variant&non_coding_transcript_variant	0.663107	0.0495994	37.3725
WLS	chr4_7752659	4	7752659	0.06	A/G	2.88e-07	intron_variant&non_coding_transcript_variant	0.663107	0.0495994	37.3725
WLS	chr4_7753022	4	7753022	0.055	G/A	3.39e-07	intron_variant&non_coding_transcript_variant	0.690753	0.0495987	37.372
WLS	chr4_7758436	4	7758436	0.056	A/C	3.18e-07	intron_variant&non_coding_transcript_variant	0.689352	0.0502425	37.8571
WLS	chr4_7759522	4	7759522	0.057	A/G	8.38e-07	intron_variant&non_coding_transcript_variant	0.645816	0.0448367	33.7839
WLS	chr4_7760717	4	7760717	0.056	C/T	3.18e-07	intron_variant&non_coding_transcript_variant	0.689352	0.0502425	37.8571
WLS	chr4_7767068	4	7767068	0.061	A/G	2.72e-07	intron_variant&non_coding_transcript_variant	0.6617	0.0501589	37.7941
WLS	chr4_7767497	4	7767497	0.056	T/C	3.18e-07	intron_variant&non_coding_transcript_variant	0.689352	0.0502425	37.8571
WLS	chr4_7767815	4	7767815	0.056	A/G	3.18e-07	non_coding_transcript_exon_variant	0.689352	0.0502425	37.8571
WLS	chr4_7767887	4	7767887	0.056	C/T	3.18e-07	non_coding_transcript_exon_variant	0.689352	0.0502425	37.8571
WLS	chr4_7768719	4	7768719	0.061	C/G	2.72e-07	non_coding_transcript_exon_variant	0.6617	0.0501589	37.7941
WLS	chr4_7768751	4	7768751	0.061	A/G	2.72e-07	non_coding_transcript_exon_variant	0.6617	0.0501589	37.7941
WLS	chr4_7768896	4	7768896	0.056	G/T	3.18e-07	non_coding_transcript_exon_variant	0.689352	0.0502425	37.8571
WLS	chr4_7769057	4	7769057	0.056	T/C	3.18e-07	non_coding_transcript_exon_variant	0.689352	0.0502425	37.8571
WLS	chr4_7769299	4	7769299	0.056	A/G	3.18e-07	non_coding_transcript_exon_variant	0.689352	0.0502425	37.8571
WLS	chr4_7769680	4	7769680	0.056	A/G	3.18e-07	non_coding_transcript_exon_variant	0.689352	0.0502425	37.8571
WLS	chr4_7774116	4	7774116	0.056	T/G	3.18e-07	downstream_gene_variant	0.689352	0.0502425	37.8571
WLS	chr4_7774274	4	7774274	0.056	C/T	3.18e-07	downstream_gene_variant	0.689352	0.0502425	37.8571
WLS	chr4_7774622	4	7774622	0.077	A/C	4.46e-07	downstream_gene_variant	0.576414	0.0472271	35.5851
WLS	chr4_7775032	4	7775032	0.061	T/C	2.72e-07	downstream_gene_variant	0.6617	0.0501589	37.7941
WLS	chr4_7775482	4	7775482	0.061	A/G	2.72e-07	downstream_gene_variant	0.6617	0.0501589	37.7941
WLS	chr4_7775908	4	7775908	0.061	T/C	2.72e-07	downstream_gene_variant	0.6617	0.0501589	37.7941
WLS	chr4_7778767	4	7778767	0.056	T/A	3.18e-07	downstream_gene_variant	0.689352	0.0502425	37.8571
WLS	chr4_7778946	4	7778946	0.056	A/C	3.18e-07	downstream_gene_variant	0.689352	0.0502425	37.8571
WLS	chr4_7779267	4	7779267	0.056	G/A	3.18e-07	downstream_gene_variant	0.689352	0.0502425	37.8571
WLS	chr4_7779298	4	7779298	0.056	A/G	3.18e-07	downstream_gene_variant	0.689352	0.0502425	37.8571
WLS	chr4_7781524	4	7781524	0.057	A/G	5.25e-07	intergenic_variant	0.660526	0.0469026	35.3405
WLS	chr4_7782034	4	7782034	0.057	G/A	5.25e-07	regulatory_region_variant	0.660526	0.0469026	35.3405
WLS	chr4_7782521	4	7782521	0.055	G/A	2.67e-07	intergenic_variant	0.695912	0.0503423	37.9323
WLS	chr4_7782674	4	7782674	0.061	G/A	3.69e-07	intergenic_variant	0.641887	0.0472001	35.5647
WLS	chr4_7783995	4	7783995	0.056	C/T	3.18e-07	regulatory_region_variant	0.689352	0.0502425	37.8571
WLS	chr4_7784000	4	7784000	0.056	A/G	3.18e-07	regulatory_region_variant	0.689352	0.0502425	37.8571
WLS	chr4_7784540	4	7784540	0.056	A/G	3.18e-07	upstream_gene_variant	0.689352	0.0502425	37.8571
WLS	chr4_7784671	4	7784671	0.056	T/A	3.18e-07	upstream_gene_variant	0.689352	0.0502425	37.8571
WLS	chr4_7784689	4	7784689	0.056	C/A	3.18e-07	upstream_gene_variant	0.689352	0.0502425	37.8571
WLS	chr4_7784785	4	7784785	0.056	C/T	3.18e-07	upstream_gene_variant	0.689352	0.0502425	37.8571
WLS	chr4_7784907	4	7784907	0.056	A/G	3.18e-07	upstream_gene_variant	0.689352	0.0502425	37.8571
WLS	chr4_7784949	4	7784949	0.056	C/G	3.18e-07	upstream_gene_variant	0.689352	0.0502425	37.8571
WLS	chr4_7784992	4	7784992	0.056	A/G	3.18e-07	upstream_gene_variant	0.689352	0.0502425	37.8571
WLS	chr4_7792984	4	7792984	0.056	A/G	3.18e-07	non_coding_transcript_exon_variant	0.689352	0.0502425	37.8571
WLS	chr4_7798150	4	7798150	0.057	C/T	7.03e-07	downstream_gene_variant	0.650377	0.0454723	34.2628
WLS	chr4_7801401	4	7801401	0.056	C/T	3.18e-07	intergenic_variant	0.689352	0.0502425	37.8571
WLS	chr4_7803843	4	7803843	0.056	A/G	4.53e-07	intergenic_variant	0.679686	0.0488435	36.8029
WLS	chr4_7803922	4	7803922	0.056	A/G	3.18e-07	intergenic_variant	0.689352	0.0502425	37.8571
WLS	chr4_7804295	4	7804295	0.056	A/C	3.18e-07	intergenic_variant	0.689352	0.0502425	37.8571
WLS	chr4_7804991	4	7804991	0.056	A/G	3.18e-07	intergenic_variant	0.689352	0.0502425	37.8571
WLS	chr4_7806686	4	7806686	0.056	A/G	3.18e-07	regulatory_region_variant	0.689352	0.0502425	37.8571
WLS	chr4_7806773	4	7806773	0.056	A/G	3.18e-07	regulatory_region_variant	0.689352	0.0502425	37.8571
WLS	chr4_7807881	4	7807881	0.056	A/G	3.18e-07	regulatory_region_variant	0.689352	0.0502425	37.8571
WLS	chr4_7808238	4	7808238	0.056	T/C	3.18e-07	intergenic_variant	0.689352	0.0502425	37.8571
WLS	chr4_7811193	4	7811193	0.056	T/C	3.18e-07	upstream_gene_variant	0.689352	0.0502425	37.8571
WLS	chr4_7814035	4	7814035	0.056	C/T	3.18e-07	upstream_gene_variant	0.689352	0.0502425	37.8571
WLS	chr4_7814277	4	7814277	0.056	T/C	3.18e-07	upstream_gene_variant	0.689352	0.0502425	37.8571
WLS	chr4_7815126	4	7815126	0.056	A/G	3.18e-07	intron_variant&non_coding_transcript_variant	0.689352	0.0502425	37.8571
WLS	chr4_7815161	4	7815161	0.056	A/G	3.18e-07	intron_variant&non_coding_transcript_variant	0.689352	0.0502425	37.8571
WLS	chr4_7817091	4	7817091	0.055	A/C	1.51e-07	intron_variant&non_coding_transcript_variant	0.714719	0.0531001	40.0102
WLS	chr4_7817127	4	7817127	0.055	A/G	1.51e-07	intron_variant&non_coding_transcript_variant	0.714719	0.0531001	40.0102
WLS	chr4_7817144	4	7817144	0.055	A/G	1.51e-07	intron_variant&non_coding_transcript_variant	0.714719	0.0531001	40.0102
WLS	chr4_7817159	4	7817159	0.055	C/T	1.51e-07	intron_variant&non_coding_transcript_variant	0.714719	0.0531001	40.0102
WLS	chr4_7817187	4	7817187	0.055	C/T	1.51e-07	intron_variant&non_coding_transcript_variant	0.714719	0.0531001	40.0102
WLS	chr4_7817298	4	7817298	0.055	T/C	1.51e-07	intron_variant&non_coding_transcript_variant	0.714719	0.0531001	40.0102
WLS	chr4_7817541	4	7817541	0.055	G/A	1.51e-07	intron_variant&non_coding_transcript_variant	0.714719	0.0531001	40.0102
WLS	chr4_7817637	4	7817637	0.055	A/G	1.51e-07	intron_variant&non_coding_transcript_variant	0.714719	0.0531001	40.0102
WLS	chr4_7817792	4	7817792	0.054	A/G	7.44e-07	intron_variant&non_coding_transcript_variant	0.680734	0.0473445	35.6735
WLS	chr4_7817812	4	7817812	0.054	G/C	7.44e-07	intron_variant&non_coding_transcript_variant	0.680734	0.0473445	35.6735
WLS	chr4_7818611	4	7818611	0.055	A/G	1.51e-07	intron_variant&non_coding_transcript_variant	0.714719	0.0531001	40.0102
WLS	chr4_7818649	4	7818649	0.055	G/A	1.51e-07	intron_variant&non_coding_transcript_variant	0.714719	0.0531001	40.0102
WLS	chr4_7818675	4	7818675	0.055	T/C	1.51e-07	intron_variant&non_coding_transcript_variant	0.714719	0.0531001	40.0102
WLS	chr4_7818737	4	7818737	0.055	A/G	1.51e-07	intron_variant&non_coding_transcript_variant	0.714719	0.0531001	40.0102
WLS	chr4_7823671	4	7823671	0.057	C/G	6.84e-07	intron_variant&non_coding_transcript_variant	0.664844	0.0475177	35.804
WLS	chr4_7825086	4	7825086	0.056	T/C	3.18e-07	intron_variant&non_coding_transcript_variant	0.689352	0.0502425	37.8571
WLS	chr4_7825790	4	7825790	0.056	C/T	3.18e-07	intron_variant&non_coding_transcript_variant	0.689352	0.0502425	37.8571
WLS	chr4_7826062	4	7826062	0.057	C/G	6.53e-07	intron_variant&non_coding_transcript_variant	0.653397	0.0458955	34.5817
WLS	chr4_7826328	4	7826328	0.057	A/G	6.53e-07	intron_variant&non_coding_transcript_variant	0.653397	0.0458955	34.5817
WLS	chr4_7826937	4	7826937	0.057	G/A	6.53e-07	intron_variant&non_coding_transcript_variant	0.653397	0.0458955	34.5817
WLS	chr4_7828206	4	7828206	0.057	A/G	6.57e-07	intron_variant&non_coding_transcript_variant	0.664926	0.0475295	35.8129
WLS	chr4_7828401	4	7828401	0.056	T/C	3.18e-07	intron_variant&non_coding_transcript_variant	0.689352	0.0502425	37.8571
WLS	chr4_7828888	4	7828888	0.056	C/T	3.18e-07	intron_variant&non_coding_transcript_variant	0.689352	0.0502425	37.8571
WLS	chr4_7828894	4	7828894	0.056	G/A	3.18e-07	intron_variant&non_coding_transcript_variant	0.689352	0.0502425	37.8571
WLS	chr4_7828896	4	7828896	0.056	A/G	3.18e-07	intron_variant&non_coding_transcript_variant	0.689352	0.0502425	37.8571
WLS	chr4_7829404	4	7829404	0.057	A/G	4.56e-07	intron_variant&non_coding_transcript_variant	0.672864	0.0486711	36.6731
WLS	chr4_7829655	4	7829655	0.057	T/C	4.56e-07	intron_variant&non_coding_transcript_variant	0.672864	0.0486711	36.6731
WLS	chr4_7829889	4	7829889	0.057	T/C	4.56e-07	intron_variant&non_coding_transcript_variant	0.672864	0.0486711	36.6731
WLS	chr4_7830871	4	7830871	0.055	C/T	1.98e-07	intron_variant&non_coding_transcript_variant	0.705861	0.0517921	39.0247
WLS	chr4_7831216	4	7831216	0.056	T/A	3.18e-07	intron_variant&non_coding_transcript_variant	0.689352	0.0502425	37.8571
WLS	chr4_7831223	4	7831223	0.056	C/G	3.18e-07	intron_variant&non_coding_transcript_variant	0.689352	0.0502425	37.8571
WLS	chr4_7832105	4	7832105	0.056	C/T	3.18e-07	intron_variant&non_coding_transcript_variant	0.689352	0.0502425	37.8571
WLS	chr4_7832869	4	7832869	0.057	A/G	8.06e-07	intron_variant&non_coding_transcript_variant	0.64871	0.0452395	34.0874
WLS	chr4_7833636	4	7833636	0.056	C/A	4.36e-07	intron_variant&non_coding_transcript_variant	0.679574	0.0488274	36.7908
WLS	chr4_7833729	4	7833729	0.057	T/A	8.06e-07	intron_variant&non_coding_transcript_variant	0.64871	0.0452395	34.0874
WLS	chr4_7834388	4	7834388	0.055	A/G	3.19e-07	intron_variant&non_coding_transcript_variant	0.695347	0.0502606	37.8708
WLS	chr4_7834732	4	7834732	0.055	C/T	3.19e-07	intron_variant&non_coding_transcript_variant	0.695347	0.0502606	37.8708
WLS	chr4_7835400	4	7835400	0.055	A/G	3.19e-07	non_coding_transcript_exon_variant	0.695347	0.0502606	37.8708
WLS	chr4_7835483	4	7835483	0.055	C/T	3.19e-07	non_coding_transcript_exon_variant	0.695347	0.0502606	37.8708
WLS	chr4_7836330	4	7836330	0.055	T/G	3.19e-07	downstream_gene_variant	0.695347	0.0502606	37.8708
WLS	chr4_7836759	4	7836759	0.055	C/T	3.19e-07	downstream_gene_variant	0.695347	0.0502606	37.8708
WLS	chr4_7837003	4	7837003	0.055	T/C	3.19e-07	downstream_gene_variant	0.695347	0.0502606	37.8708
WLS	chr4_7837100	4	7837100	0.055	T/C	3.19e-07	downstream_gene_variant	0.695347	0.0502606	37.8708
WLS	chr4_7837906	4	7837906	0.056	G/C	5.07e-07	downstream_gene_variant	0.681046	0.0490391	36.9503
WLS	chr4_7837966	4	7837966	0.056	A/G	5.07e-07	downstream_gene_variant	0.681046	0.0490391	36.9503
WLS	chr4_7838033	4	7838033	0.055	G/A	3.19e-07	downstream_gene_variant	0.695347	0.0502606	37.8708
WLS	chr4_7838120	4	7838120	0.055	T/C	3.19e-07	downstream_gene_variant	0.695347	0.0502606	37.8708
WLS	chr4_7838550	4	7838550	0.055	T/C	3.19e-07	downstream_gene_variant	0.695347	0.0502606	37.8708
WLS	chr4_7839161	4	7839161	0.055	C/T	3.19e-07	downstream_gene_variant	0.695347	0.0502606	37.8708
WLS	chr4_7839570	4	7839570	0.055	T/C	3.19e-07	downstream_gene_variant	0.695347	0.0502606	37.8708
WLS	chr4_7839804	4	7839804	0.055	G/T	3.19e-07	downstream_gene_variant	0.695347	0.0502606	37.8708
WLS	chr4_7840474	4	7840474	0.054	T/C	1.95e-07	downstream_gene_variant	0.713501	0.0520121	39.1904
WLS	chr4_7840828	4	7840828	0.054	C/T	1.95e-07	downstream_gene_variant	0.713501	0.0520121	39.1904
WLS	chr4_7841111	4	7841111	0.054	C/T	1.95e-07	downstream_gene_variant	0.713501	0.0520121	39.1904
WLS	chr4_7841932	4	7841932	0.055	C/G	3.19e-07	intron_variant&non_coding_transcript_variant	0.695347	0.0502606	37.8708
WLS	chr4_7844066	4	7844066	0.055	A/C	3.19e-07	intron_variant&non_coding_transcript_variant	0.695347	0.0502606	37.8708
WLS	chr4_7845718	4	7845718	0.055	C/G	3.19e-07	intron_variant&non_coding_transcript_variant	0.695347	0.0502606	37.8708
WLS	chr4_7846170	4	7846170	0.055	T/C	3.19e-07	intron_variant&non_coding_transcript_variant	0.695347	0.0502606	37.8708
WLS	chr4_7846332	4	7846332	0.055	A/G	3.19e-07	intron_variant&non_coding_transcript_variant	0.695347	0.0502606	37.8708
WLS	chr4_7846900	4	7846900	0.055	T/C	3.19e-07	intron_variant&non_coding_transcript_variant	0.695347	0.0502606	37.8708
WLS	chr4_7847092	4	7847092	0.055	T/G	3.19e-07	intron_variant&non_coding_transcript_variant	0.695347	0.0502606	37.8708
WLS	chr4_7847210	4	7847210	0.055	A/G	3.19e-07	intron_variant&non_coding_transcript_variant	0.695347	0.0502606	37.8708
WLS	chr4_7847721	4	7847721	0.055	A/G	3.19e-07	intron_variant&non_coding_transcript_variant	0.695347	0.0502606	37.8708
WLS	chr4_7849215	4	7849215	0.056	A/G	7.89e-07	non_coding_transcript_exon_variant	0.655242	0.0453934	34.2034
WLS	chr4_7849518	4	7849518	0.056	G/C	7.89e-07	downstream_gene_variant	0.655242	0.0453934	34.2034
WLS	chr4_7851918	4	7851918	0.055	T/C	3.19e-07	upstream_gene_variant	0.695347	0.0502606	37.8708
WLS	chr4_7863412	4	7863412	0.055	T/C	3.19e-07	downstream_gene_variant	0.695347	0.0502606	37.8708
WLS	chr4_7865548	4	7865548	0.053	T/C	1.57e-07	downstream_gene_variant	0.72412	0.0526353	39.6601
WLS	chr4_7865631	4	7865631	0.053	T/C	1.57e-07	downstream_gene_variant	0.72412	0.0526353	39.6601
WLS	chr4_7865635	4	7865635	0.053	T/C	1.57e-07	downstream_gene_variant	0.72412	0.0526353	39.6601
WLS	chr4_7865673	4	7865673	0.053	G/A	1.57e-07	downstream_gene_variant	0.72412	0.0526353	39.6601
WLS	chr4_7865838	4	7865838	0.052	C/T	1.65e-07	downstream_gene_variant	0.726561	0.0520459	39.2159
WLS	chr4_7865893	4	7865893	0.053	A/G	3.19e-07	downstream_gene_variant	0.703209	0.0496392	37.4025
WLS	chr4_7866021	4	7866021	0.053	T/C	3.19e-07	intergenic_variant	0.703209	0.0496392	37.4025
WLS	chr4_7866053	4	7866053	0.053	T/C	3.19e-07	intergenic_variant	0.703209	0.0496392	37.4025
WLS	chr4_7866139	4	7866139	0.053	C/T	3.19e-07	intergenic_variant	0.703209	0.0496392	37.4025
WLS	chr4_7866142	4	7866142	0.053	G/A	3.19e-07	intergenic_variant	0.703209	0.0496392	37.4025
WLS	chr4_7866174	4	7866174	0.052	A/G	1.65e-07	intergenic_variant	0.726561	0.0520459	39.2159
WLS	chr4_7866177	4	7866177	0.052	C/A	1.65e-07	intergenic_variant	0.726561	0.0520459	39.2159
WLS	chr4_7866263	4	7866263	0.053	A/G	3.34e-07	intergenic_variant	0.704702	0.0498502	37.5615
WLS	chr4_7866286	4	7866286	0.053	C/T	3.34e-07	intergenic_variant	0.704702	0.0498502	37.5615
WLS	chr4_7866356	4	7866356	0.054	G/T	7.03e-08	intergenic_variant	0.719062	0.052826	39.8037
WLS	chr4_7866383	4	7866383	0.054	G/A	7.03e-08	intergenic_variant	0.719062	0.052826	39.8037
WLS	chr4_7866399	4	7866399	0.054	G/A	7.03e-08	intergenic_variant	0.719062	0.052826	39.8037
WLS	chr4_7866436	4	7866436	0.054	A/G	7.03e-08	intergenic_variant	0.719062	0.052826	39.8037
WLS	chr4_7866498	4	7866498	0.053	C/T	3.19e-07	intergenic_variant	0.703209	0.0496392	37.4025
WLS	chr4_7866586	4	7866586	0.053	T/C	3.19e-07	intergenic_variant	0.703209	0.0496392	37.4025
WLS	chr4_7867375	4	7867375	0.055	C/A	3.19e-07	regulatory_region_variant	0.695347	0.0502606	37.8708
WLS	chr4_7867686	4	7867686	0.054	T/C	1.67e-07	regulatory_region_variant	0.718036	0.0526754	39.6902
WLS	chr4_7867961	4	7867961	0.055	G/A	3.19e-07	regulatory_region_variant	0.695347	0.0502606	37.8708
WLS	chr4_7868032	4	7868032	0.055	C/T	3.19e-07	regulatory_region_variant	0.695347	0.0502606	37.8708
WLS	chr4_9506503	4	9506503	0.223	T/C	4.5e-07	intergenic_variant	0.488673	0.0827548	62.3547
WLS	chr4_9571225	4	9571225	0.234	C/T	5.11e-07	downstream_gene_variant	0.467548	0.0783659	59.0477
WLS	chr4_9571233	4	9571233	0.234	G/A	5.11e-07	downstream_gene_variant	0.467548	0.0783659	59.0477
WLS	chr4_9571238	4	9571238	0.234	T/C	5.11e-07	downstream_gene_variant	0.467548	0.0783659	59.0477
WLS	chr4_9571270	4	9571270	0.234	C/T	5.11e-07	downstream_gene_variant	0.467548	0.0783659	59.0477
WLS	chr4_9571324	4	9571324	0.234	G/C	5.11e-07	downstream_gene_variant	0.467548	0.0783659	59.0477
WLS	chr4_9571331	4	9571331	0.234	T/A	5.11e-07	downstream_gene_variant	0.467548	0.0783659	59.0477
WLS	chr4_9571350	4	9571350	0.234	A/G	5.11e-07	downstream_gene_variant	0.467548	0.0783659	59.0477
WLS	chr4_9571428	4	9571428	0.234	A/T	5.11e-07	downstream_gene_variant	0.467548	0.0783659	59.0477
WLS	chr4_9571439	4	9571439	0.234	C/T	5.11e-07	downstream_gene_variant	0.467548	0.0783659	59.0477
WLS	chr4_9571641	4	9571641	0.23	C/A	2.62e-07	downstream_gene_variant	0.468564	0.0777653	58.5952
WLS	chr4_9571708	4	9571708	0.237	C/T	1.7e-07	downstream_gene_variant	0.477618	0.0825021	62.1643
WLS	chr4_9571715	4	9571715	0.237	C/T	1.7e-07	downstream_gene_variant	0.477618	0.0825021	62.1643
WLS	chr4_9571726	4	9571726	0.237	T/C	1.7e-07	downstream_gene_variant	0.477618	0.0825021	62.1643
WLS	chr4_9571902	4	9571902	0.24	T/C	4e-07	downstream_gene_variant	0.458147	0.076571	57.6953
WLS	chr4_9571938	4	9571938	0.24	G/A	4e-07	downstream_gene_variant	0.458147	0.076571	57.6953
WLS	chr4_9571951	4	9571951	0.24	A/G	4e-07	downstream_gene_variant	0.458147	0.076571	57.6953
WLS	chr4_9571978	4	9571978	0.24	C/T	1.32e-07	downstream_gene_variant	0.471838	0.0812158	61.1951
WLS	chr5_91683774	5	91683774	0.462	A/G	4.01e-08	downstream_gene_variant	0.397258	0.0784512	59.112
WLS	chr7_36153556	7	36153556	0.147	G/A	9.24e-07	intergenic_variant	0.458778	0.052784	39.7721
WLS	chr7_36153572	7	36153572	0.147	A/G	9.24e-07	intergenic_variant	0.458778	0.052784	39.7721
WLS	chr7_36153588	7	36153588	0.147	A/G	9.24e-07	intergenic_variant	0.458778	0.052784	39.7721
WLS	chr7_36153662	7	36153662	0.146	T/C	9.33e-07	intergenic_variant	0.458757	0.0524814	39.5441
WLS	chr7_36153863	7	36153863	0.146	T/C	9.33e-07	intergenic_variant	0.458757	0.0524814	39.5441
WLS	chr7_36153873	7	36153873	0.146	A/G	9.33e-07	intergenic_variant	0.458757	0.0524814	39.5441
WLS	chr9_41265515	9	41265515	0.142	T/C	7.41e-07	intergenic_variant	0.442258	0.0476604	35.9115
WLS	chr9_41269025	9	41269025	0.141	C/T	5.56e-07	intergenic_variant	0.447442	0.0484971	36.5419
WLS	chr9_41269488	9	41269488	0.141	G/A	5.26e-07	intergenic_variant	0.452614	0.0496248	37.3917
WLS	chr9_41269510	9	41269510	0.141	A/G	5.26e-07	intergenic_variant	0.452614	0.0496248	37.3917
WLS	chr9_41269718	9	41269718	0.141	A/G	5.26e-07	intergenic_variant	0.452614	0.0496248	37.3917
WLS	chr9_41269741	9	41269741	0.142	G/A	4.15e-08	intergenic_variant	0.487238	0.0578479	43.5876
WLS	chr9_41269763	9	41269763	0.142	T/C	4.15e-08	intergenic_variant	0.487238	0.0578479	43.5876
WLS	chr9_41270007	9	41270007	0.141	G/A	7.8e-07	intergenic_variant	0.44245	0.0474211	35.7312
WLS	chr9_41270133	9	41270133	0.141	G/A	6.36e-07	intergenic_variant	0.446484	0.0482896	36.3856
WLS	chr9_41270248	9	41270248	0.142	G/A	7.14e-07	intergenic_variant	0.444759	0.0482009	36.3188
WLS	chr9_41270294	9	41270294	0.141	A/G	6.08e-07	intergenic_variant	0.447865	0.0485889	36.6111
WLS	chr9_41270336	9	41270336	0.14	G/A	5.12e-07	intergenic_variant	0.45123	0.0490289	36.9427
WLS	chr9_41270534	9	41270534	0.145	C/T	1.71e-07	intergenic_variant	0.449467	0.0500909	37.7429
WLS	chr9_41270563	9	41270563	0.145	T/G	1.71e-07	intergenic_variant	0.449467	0.0500909	37.7429
WLS	chr9_41270577	9	41270577	0.145	G/A	1.71e-07	intergenic_variant	0.449467	0.0500909	37.7429
WLS	chr9_41270586	9	41270586	0.145	T/C	1.71e-07	intergenic_variant	0.449467	0.0500909	37.7429
WLS	chr9_41270589	9	41270589	0.145	G/A	1.71e-07	intergenic_variant	0.449467	0.0500909	37.7429
WLS	chr9_41270871	9	41270871	0.143	T/C	9.49e-07	intergenic_variant	0.441954	0.0478742	36.0726
WLS	chr9_41270949	9	41270949	0.14	A/G	3.84e-07	intergenic_variant	0.460689	0.0511061	38.5078
WLS	chr9_41271005	9	41271005	0.143	C/T	9.08e-07	intergenic_variant	0.441566	0.04779	36.0092
WLS	chr9_41271056	9	41271056	0.141	A/G	5.39e-07	intergenic_variant	0.453295	0.0497743	37.5043
WLS	chr9_41271147	9	41271147	0.141	A/C	5.39e-07	intergenic_variant	0.453295	0.0497743	37.5043
WLS	chr9_41271203	9	41271203	0.141	A/G	5.39e-07	intergenic_variant	0.453295	0.0497743	37.5043
WLS	chr12_56294122	12	56294122	0.054	C/T	8.05e-07	intron_variant	0.588738	0.0354127	26.683
WLS	chr15_2585414	15	2585414	0.06	T/C	3.84e-08	intron_variant	0.728152	0.0598071	45.0639
WLS	chr15_2585421	15	2585421	0.06	G/T	3.84e-08	intron_variant	0.728152	0.0598071	45.0639
NS	chr11_55442000	11	55442000	0.063	T/G	2.46053e-07	intergenic_variant	0.724637	0.0619943	2.19108
NM	chr18_24846807	18	24846807	0.215	A/G	4.88572e-07	intron_variant	0.606901	0.124329	24.8408
1 TNB: total number born; NBAL: :number born Alive; NHOP: number of healthy offspring produced; WLS: weak litter size;NS: number of stillbirths;NM: number of mummy. 2 SNP: single-nucleotide polymorphism; 3 Chr: chromosome. 4Sequence annotation from Ensembl VEP. 5 stands for the standardized beta coefficient. 6 represents the genetic variance explained by each SNP. 7Phenotypic variance explained.
Trait	Phenotypic Variance (pheno_var)
TNB	6.47535
NBA	8.00796
NHOP	8.05107
WLS	0.132716
NS	2.82939
NM	0.500504
