# Supplementary material for: Statistical Analysis of Reproductive Traits in Jinwu Pig and Identification of Genome-Wide Association Loci
Source: Genes (Basel). 2025 Apr 30;16(5):550. doi: 10.3390/genes16050550 (PMC12110849; doi:10.3390/genes16050550)
Supplement: Supplementary file 1 [file genes-16-00550-s001.zip › Table.S2..xls]

## Sheet: Table S2
Table S2 Genes with suggestive significant SNPs within 0.5 Mb of reproductive traits identified by GWAS
trait1	SNP2	Chr3	Position	Maf	Allele	p_wald	start_pos	end_pos	width	strand	Candidate gene
TNB	chr18_49194220	18	49194220	0.218	T/C	9.57e-09	48710347	48713862	3516	+	PGAM2
TNB	chr18_49194220	18	49194220	0.218	T/C	9.57e-09	48713340	48725697	12358	-	DBNL
TNB	chr18_49194220	18	49194220	0.218	T/C	9.57e-09	48733395	48756291	22897	-	UBE2D4
TNB	chr18_49194220	18	49194220	0.218	T/C	9.57e-09	48780576	48821582	41007	+	URGCP
TNB	chr18_49194220	18	49194220	0.218	T/C	9.57e-09	48825782	48830609	4828	+	MRPS24
TNB	chr18_49194220	18	49194220	0.218	T/C	9.57e-09	48997217	49192433	195217	+	TNS3
TNB	chr18_49125750	18	49125750	0.205	C/T	7.28e-08	48607919	48693815	85897	-	VOPP1
TNB	chr18_48701969	18	48701969	0.494	G/T	3.56e-07	48451103	48473226	22124	-	C7orf57
TNB	chr18_48701969	18	48701969	0.494	G/T	3.56e-07	48485037	48519230	34194	+	SUN3
TNB	chr18_48701969	18	48701969	0.494	G/T	3.56e-07	48522998	48534682	11685	+	HUS1
TNB	chr18_48701969	18	48701969	0.494	G/T	3.56e-07	48550944	48593455	42512	+	LANCL2
TNB	chr18_48701969	18	48701969	0.494	G/T	3.56e-07	48216423	48216760	338	+	ENSSSCG00000037148
TNB	chr18_48701969	18	48701969	0.494	G/T	3.56e-07	48312889	48345732	32844	-	ENSSSCG00000016719
TNB	chr18_48701969	18	48701969	0.494	G/T	3.56e-07	48358162	48379558	21397	-	ENSSSCG00000056164
TNB	chr18_48701969	18	48701969	0.494	G/T	3.56e-07	48384485	48413065	28581	-	FAM221A
TNB	chr18_48701969	18	48701969	0.494	G/T	3.56e-07	48418385	48440736	22352	-	UPP1
TNB	chr4_20496407	4	20496407	0.452	C/T	3.62e-07	20143883	20570768	426886	+	SAMD12
TNB	chr4_20496407	4	20496407	0.452	C/T	3.62e-07	20645610	20935540	289931	+	EXT1
TNB	chr4_20496407	4	20496407	0.452	C/T	3.62e-07	20668379	20669687	1309	-	ENSSSCG00000006008
TNB	chr18_48413009	18	48413009	0.176	T/C	9.41e-07	47985725	47992667	6943	-	NPY
TNB	chr15_832755	15	832755	0.349	C/T	9.64e-07	186434	459856	273423	+	CACNB4
TNB	chr15_832755	15	832755	0.349	C/T	9.64e-07	467995	498883	30889	+	ARL5A
TNB	chr15_832755	15	832755	0.349	C/T	9.64e-07	546173	766125	219953	+	NEB
TNB	chr15_832755	15	832755	0.349	C/T	9.64e-07	774191	832010	57820	-	RIF1
TNB	chr15_832755	15	832755	0.349	C/T	9.64e-07	862015	881461	19447	-	TNFAIP6
TNB	chr15_832755	15	832755	0.349	C/T	9.64e-07	941475	967321	25847	+	NMI
TNB	chr15_832755	15	832755	0.349	C/T	9.64e-07	1181111	1185465	4355	+	ENSSSCG00000060497
NBA	chr1_172136167	1	172136167	0.295	T/C	4.28e-08	171906198	172177720	271523	+	LRFN5
NBA	chr18_48701969	18	48701969	0.494	G/T	1.25e-07	48451103	48473226	22124	-	C7orf57
NBA	chr18_48701969	18	48701969	0.494	G/T	1.25e-07	48485037	48519230	34194	+	SUN3
NBA	chr18_48701969	18	48701969	0.494	G/T	1.25e-07	48522998	48534682	11685	+	HUS1
NBA	chr18_48701969	18	48701969	0.494	G/T	1.25e-07	48550944	48593455	42512	+	LANCL2
NBA	chr18_48701969	18	48701969	0.494	G/T	1.25e-07	48607919	48693815	85897	-	VOPP1
NBA	chr18_48701969	18	48701969	0.494	G/T	1.25e-07	48710347	48713862	3516	+	PGAM2
NBA	chr18_48701969	18	48701969	0.494	G/T	1.25e-07	48713340	48725697	12358	-	DBNL
NBA	chr18_48701969	18	48701969	0.494	G/T	1.25e-07	48733395	48756291	22897	-	UBE2D4
NBA	chr18_48701969	18	48701969	0.494	G/T	1.25e-07	48780576	48821582	41007	+	URGCP
NBA	chr18_48701969	18	48701969	0.494	G/T	1.25e-07	48825782	48830609	4828	+	MRPS24
NBA	chr18_48701969	18	48701969	0.494	G/T	1.25e-07	48997217	49192433	195217	+	TNS3
NBA	chr18_48701969	18	48701969	0.494	G/T	1.25e-07	48216423	48216760	338	+	ENSSSCG00000037148
NBA	chr18_48701969	18	48701969	0.494	G/T	1.25e-07	48312889	48345732	32844	-	ENSSSCG00000016719
NBA	chr18_48701969	18	48701969	0.494	G/T	1.25e-07	48358162	48379558	21397	-	ENSSSCG00000056164
NBA	chr18_48701969	18	48701969	0.494	G/T	1.25e-07	48384485	48413065	28581	-	FAM221A
NBA	chr18_48701969	18	48701969	0.494	G/T	1.25e-07	48418385	48440736	22352	-	UPP1
NBA	chr6_160159371	6	160159371	0.07	A/G	1.31e-07	159692797	159793758	100962	+	TUT4
NBA	chr6_160159371	6	160159371	0.07	A/G	1.31e-07	159797626	159819052	21427	-	PRPF38A
NBA	chr6_160159371	6	160159371	0.07	A/G	1.31e-07	159819339	159852305	32967	+	ORC1
NBA	chr6_160159371	6	160159371	0.07	A/G	1.31e-07	159854593	159872015	17423	+	CC2D1B
NBA	chr6_160159371	6	160159371	0.07	A/G	1.31e-07	159874028	160000904	126877	-	ZFYVE9
NBA	chr6_160159371	6	160159371	0.07	A/G	1.31e-07	160061694	160068208	6515	-	ENSSSCG00000047507
NBA	chr6_160159371	6	160159371	0.07	A/G	1.31e-07	160108138	160136168	28031	-	BTF3L4
NBA	chr6_160159371	6	160159371	0.07	A/G	1.31e-07	160137018	160168222	31205	+	TXNDC12
NBA	chr6_160159371	6	160159371	0.07	A/G	1.31e-07	160155842	160157601	1760	+	KTI12
NBA	chr6_160159371	6	160159371	0.07	A/G	1.31e-07	160155361	160156219	859	-	ENSSSCG00000003868
NBA	chr6_160159371	6	160159371	0.07	A/G	1.31e-07	160194555	160255632	61078	+	RAB3B
NBA	chr6_160159371	6	160159371	0.07	A/G	1.31e-07	160299131	160388502	89372	+	NRDC
NBA	chr6_160159371	6	160159371	0.07	A/G	1.31e-07	160325299	160327655	2357	+	ENSSSCG00000058239
NBA	chr6_160159371	6	160159371	0.07	A/G	1.31e-07	160388677	160566369	177693	-	OSBPL9
NBA	chr6_160159371	6	160159371	0.07	A/G	1.31e-07	160601103	160620641	19539	+	ENSSSCG00000059473
NBA	chr6_160159371	6	160159371	0.07	A/G	1.31e-07	160653917	160801288	147372	+	EPS15
NBA	chr1_172123134	1	172123134	0.295	A/T	2.31e-07	171624246	171627639	3394	+	ENSSSCG00000055452
NBA	chr6_160236524	6	160236524	0.075	C/T	2.77e-07	160730414	160733763	3350	-	ENSSSCG00000055459
NBA	chr6_162687861	6	162687861	0.051	T/C	5.05e-07	162964216	163011583	47368	+	BEND5
NBA	chr6_162687861	6	162687861	0.051	T/C	5.05e-07	162545569	162551907	6339	+	ENSSSCG00000049367
NBA	chr6_162687861	6	162687861	0.051	T/C	5.05e-07	162263300	162266403	3104	-	ENSSSCG00000052381
NBA	chr6_162687861	6	162687861	0.051	T/C	5.05e-07	163084682	163216256	131575	+	ENSSSCG00000031300
NBA	chr1_169657497	1	169657497	0.276	A/G	5.17e-07	168751582	169323977	572396	+	THSD4
NBA	chr1_169657497	1	169657497	0.276	A/G	5.17e-07	169360729	169366087	5359	+	NR2E3
NBA	chr1_169657497	1	169657497	0.276	A/G	5.17e-07	169372141	169373221	1081	-	ENSSSCG00000037781
NBA	chr1_169657497	1	169657497	0.276	A/G	5.17e-07	169374311	169596412	222102	-	MYO9A
NBA	chr1_169657497	1	169657497	0.276	A/G	5.17e-07	169596200	169616138	19939	+	SENP8
NBA	chr1_169657497	1	169657497	0.276	A/G	5.17e-07	169638116	169645093	6978	-	ENSSSCG00000026486
NBA	chr1_169657497	1	169657497	0.276	A/G	5.17e-07	169650790	169652905	2116	-	ENSSSCG00000024102
NBA	chr1_169657497	1	169657497	0.276	A/G	5.17e-07	169663660	169665342	1683	-	ENSSSCG00000026167
NBA	chr1_169657497	1	169657497	0.276	A/G	5.17e-07	169676156	169701481	25326	+	GEMIN2
NBA	chr1_169657497	1	169657497	0.276	A/G	5.17e-07	169709558	169722735	13178	-	TRAPPC6B
NBA	chr1_169657497	1	169657497	0.276	A/G	5.17e-07	169725649	169734003	8355	+	PNN
NBA	chr1_169657497	1	169657497	0.276	A/G	5.17e-07	169777596	169870892	93297	+	ENSSSCG00000004983
NBA	chr1_169657497	1	169657497	0.276	A/G	5.17e-07	169877197	169915798	38602	-	FBXO33
NBA	chr1_168212687	1	168212687	0.348	A/G	5.57e-07	167808510	167855911	47402	-	TLE3
NBA	chr1_168212687	1	168212687	0.348	A/G	5.57e-07	168350557	168453344	102788	-	UACA
NBA	chr1_168212687	1	168212687	0.348	A/G	5.57e-07	168507976	168530239	22264	-	LARP6
NBA	chr1_168212687	1	168212687	0.348	A/G	5.57e-07	168544421	168700891	156471	+	LRRC49
NBA	chr3_127599118	3	127599118	0.071	T/C	8.98e-07	127382611	127474195	91585	+	KIDINS220
NBA	chr3_127599118	3	127599118	0.071	T/C	8.98e-07	127500763	127503257	2495	-	ID2
NBA	chr3_127599118	3	127599118	0.071	T/C	8.98e-07	127243275	127360057	116783	+	MBOAT2
NHOP	chr1_172136167	1	172136167	0.295	T/C	4.53e-08	171906198	172177720	271523	+	LRFN5
NHOP	chr6_160159371	6	160159371	0.07	A/G	7.1e-08	159692797	159793758	100962	+	TUT4
NHOP	chr6_160159371	6	160159371	0.07	A/G	7.1e-08	159797626	159819052	21427	-	PRPF38A
NHOP	chr6_160159371	6	160159371	0.07	A/G	7.1e-08	159819339	159852305	32967	+	ORC1
NHOP	chr6_160159371	6	160159371	0.07	A/G	7.1e-08	159854593	159872015	17423	+	CC2D1B
NHOP	chr6_160159371	6	160159371	0.07	A/G	7.1e-08	159874028	160000904	126877	-	ZFYVE9
NHOP	chr6_160159371	6	160159371	0.07	A/G	7.1e-08	160061694	160068208	6515	-	ENSSSCG00000047507
NHOP	chr6_160159371	6	160159371	0.07	A/G	7.1e-08	160108138	160136168	28031	-	BTF3L4
NHOP	chr6_160159371	6	160159371	0.07	A/G	7.1e-08	160137018	160168222	31205	+	TXNDC12
NHOP	chr6_160159371	6	160159371	0.07	A/G	7.1e-08	160155842	160157601	1760	+	KTI12
NHOP	chr6_160159371	6	160159371	0.07	A/G	7.1e-08	160155361	160156219	859	-	ENSSSCG00000003868
NHOP	chr6_160159371	6	160159371	0.07	A/G	7.1e-08	160194555	160255632	61078	+	RAB3B
NHOP	chr6_160159371	6	160159371	0.07	A/G	7.1e-08	160299131	160388502	89372	+	NRDC
NHOP	chr6_160159371	6	160159371	0.07	A/G	7.1e-08	160325299	160327655	2357	+	ENSSSCG00000058239
NHOP	chr6_160159371	6	160159371	0.07	A/G	7.1e-08	160388677	160566369	177693	-	OSBPL9
NHOP	chr6_160159371	6	160159371	0.07	A/G	7.1e-08	160601103	160620641	19539	+	ENSSSCG00000059473
NHOP	chr6_160159371	6	160159371	0.07	A/G	7.1e-08	160653917	160801288	147372	+	EPS15
NHOP	chr6_160236524	6	160236524	0.075	C/T	1.73e-07	160730414	160733763	3350	-	ENSSSCG00000055459
NHOP	chr18_48701969	18	48701969	0.494	G/T	1.76e-07	48451103	48473226	22124	-	C7orf57
NHOP	chr18_48701969	18	48701969	0.494	G/T	1.76e-07	48485037	48519230	34194	+	SUN3
NHOP	chr18_48701969	18	48701969	0.494	G/T	1.76e-07	48522998	48534682	11685	+	HUS1
NHOP	chr18_48701969	18	48701969	0.494	G/T	1.76e-07	48550944	48593455	42512	+	LANCL2
NHOP	chr18_48701969	18	48701969	0.494	G/T	1.76e-07	48607919	48693815	85897	-	VOPP1
NHOP	chr18_48701969	18	48701969	0.494	G/T	1.76e-07	48710347	48713862	3516	+	PGAM2
NHOP	chr18_48701969	18	48701969	0.494	G/T	1.76e-07	48713340	48725697	12358	-	DBNL
NHOP	chr18_48701969	18	48701969	0.494	G/T	1.76e-07	48733395	48756291	22897	-	UBE2D4
NHOP	chr18_48701969	18	48701969	0.494	G/T	1.76e-07	48780576	48821582	41007	+	URGCP
NHOP	chr18_48701969	18	48701969	0.494	G/T	1.76e-07	48825782	48830609	4828	+	MRPS24
NHOP	chr18_48701969	18	48701969	0.494	G/T	1.76e-07	48997217	49192433	195217	+	TNS3
NHOP	chr18_48701969	18	48701969	0.494	G/T	1.76e-07	48216423	48216760	338	+	ENSSSCG00000037148
NHOP	chr18_48701969	18	48701969	0.494	G/T	1.76e-07	48312889	48345732	32844	-	ENSSSCG00000016719
NHOP	chr18_48701969	18	48701969	0.494	G/T	1.76e-07	48358162	48379558	21397	-	ENSSSCG00000056164
NHOP	chr18_48701969	18	48701969	0.494	G/T	1.76e-07	48384485	48413065	28581	-	FAM221A
NHOP	chr18_48701969	18	48701969	0.494	G/T	1.76e-07	48418385	48440736	22352	-	UPP1
NHOP	chr6_162687861	6	162687861	0.051	T/C	1.89e-07	162964216	163011583	47368	+	BEND5
NHOP	chr6_162687861	6	162687861	0.051	T/C	1.89e-07	162545569	162551907	6339	+	ENSSSCG00000049367
NHOP	chr6_162687861	6	162687861	0.051	T/C	1.89e-07	162263300	162266403	3104	-	ENSSSCG00000052381
NHOP	chr6_162687861	6	162687861	0.051	T/C	1.89e-07	163084682	163216256	131575	+	ENSSSCG00000031300
NHOP	chr1_172123134	1	172123134	0.295	A/T	2.48e-07	171624246	171627639	3394	+	ENSSSCG00000055452
NHOP	chr3_127599118	3	127599118	0.071	T/C	3.3e-07	127382611	127474195	91585	+	KIDINS220
NHOP	chr3_127599118	3	127599118	0.071	T/C	3.3e-07	127500763	127503257	2495	-	ID2
NHOP	chr3_127599118	3	127599118	0.071	T/C	3.3e-07	127243275	127360057	116783	+	MBOAT2
NHOP	chr1_168212687	1	168212687	0.348	A/G	5.58e-07	167808510	167855911	47402	-	TLE3
NHOP	chr1_168212687	1	168212687	0.348	A/G	5.58e-07	168350557	168453344	102788	-	UACA
NHOP	chr1_168212687	1	168212687	0.348	A/G	5.58e-07	168507976	168530239	22264	-	LARP6
NHOP	chr1_168212687	1	168212687	0.348	A/G	5.58e-07	168544421	168700891	156471	+	LRRC49
NHOP	chr2_144270189	2	144270189	0.053	C/G	5.73e-07	144301413	144778072	476660	+	ARHGAP26
NHOP	chr2_144270189	2	144270189	0.053	C/G	5.73e-07	144458295	144463972	5678	-	ENSSSCG00000056350
NHOP	chr2_144270189	2	144270189	0.053	C/G	5.73e-07	143875355	143892292	16938	-	SPRY4
NHOP	chr2_144270189	2	144270189	0.053	C/G	5.73e-07	144133392	144241323	107932	-	FGF1
NHOP	chr1_169657497	1	169657497	0.276	A/G	6.25e-07	168751582	169323977	572396	+	THSD4
NHOP	chr1_169657497	1	169657497	0.276	A/G	6.25e-07	169360729	169366087	5359	+	NR2E3
NHOP	chr1_169657497	1	169657497	0.276	A/G	6.25e-07	169372141	169373221	1081	-	ENSSSCG00000037781
NHOP	chr1_169657497	1	169657497	0.276	A/G	6.25e-07	169374311	169596412	222102	-	MYO9A
NHOP	chr1_169657497	1	169657497	0.276	A/G	6.25e-07	169596200	169616138	19939	+	SENP8
NHOP	chr1_169657497	1	169657497	0.276	A/G	6.25e-07	169638116	169645093	6978	-	ENSSSCG00000026486
NHOP	chr1_169657497	1	169657497	0.276	A/G	6.25e-07	169650790	169652905	2116	-	ENSSSCG00000024102
NHOP	chr1_169657497	1	169657497	0.276	A/G	6.25e-07	169663660	169665342	1683	-	ENSSSCG00000026167
NHOP	chr1_169657497	1	169657497	0.276	A/G	6.25e-07	169676156	169701481	25326	+	GEMIN2
NHOP	chr1_169657497	1	169657497	0.276	A/G	6.25e-07	169709558	169722735	13178	-	TRAPPC6B
NHOP	chr1_169657497	1	169657497	0.276	A/G	6.25e-07	169725649	169734003	8355	+	PNN
NHOP	chr1_169657497	1	169657497	0.276	A/G	6.25e-07	169777596	169870892	93297	+	ENSSSCG00000004983
NHOP	chr1_169657497	1	169657497	0.276	A/G	6.25e-07	169877197	169915798	38602	-	FBXO33
NHOP	chr6_160010499	6	160010499	0.061	C/G	9.18e-07	159511860	159528049	16190	+	COA7
NHOP	chr6_160010499	6	160010499	0.061	C/G	9.18e-07	159553772	159574405	20634	-	SHISAL2A
NHOP	chr6_160010499	6	160010499	0.061	C/G	9.18e-07	159590482	159599293	8812	-	GPX7
WLS	chr4_7741527	4	7741527	0.056	T/C	2.67e-08	8014446	8069335	54890	+	NDRG1
WLS	chr4_7741527	4	7741527	0.056	T/C	2.67e-08	8079755	8110700	30946	-	CCN4
WLS	chr4_7741527	4	7741527	0.056	T/C	2.67e-08	7896554	7909505	12952	+	ST3GAL1
WLS	chr4_7741527	4	7741527	0.056	T/C	2.67e-08	8158396	8382435	224040	-	TG
WLS	chr4_7741527	4	7741527	0.056	T/C	2.67e-08	8189232	8247388	58157	+	SLA
WLS	chr15_2585414	15	2585414	0.06	T/C	3.84e-08	2499154	2520799	21646	+	MMADHC
WLS	chr15_2585414	15	2585414	0.06	T/C	3.84e-08	2579622	2696160	116539	-	LYPD6
WLS	chr15_2585414	15	2585414	0.06	T/C	3.84e-08	2952546	2972920	20375	-	LYPD6B
WLS	chr15_2585414	15	2585414	0.06	T/C	3.84e-08	2462723	2465973	3251	+	ENSSSCG00000050050
WLS	chr5_91683774	5	91683774	0.462	A/G	4.01e-08	91682658	91714235	31578	+	DCN
WLS	chr5_91683774	5	91683774	0.462	A/G	4.01e-08	91748885	91757598	8714	+	LUM
WLS	chr5_91683774	5	91683774	0.462	A/G	4.01e-08	91796324	91802468	6145	+	KERA
WLS	chr5_91683774	5	91683774	0.462	A/G	4.01e-08	91832291	91877982	45692	+	EPYC
WLS	chr5_91683774	5	91683774	0.462	A/G	4.01e-08	91884653	91885919	1267	+	CCER1
WLS	chr9_41269741	9	41269741	0.142	G/A	4.15e-08	41639701	41836742	197042	+	ZBTB16
WLS	chr9_41269741	9	41269741	0.142	G/A	4.15e-08	40628631	40960591	331961	+	NCAM1
WLS	chr9_41269741	9	41269741	0.142	G/A	4.15e-08	40914845	40942641	27797	-	ENSSSCG00000051311
WLS	chr9_41269741	9	41269741	0.142	G/A	4.15e-08	41320889	41334430	13542	-	ENSSSCG00000015049
WLS	chr9_41269741	9	41269741	0.142	G/A	4.15e-08	41348896	41400208	51313	-	ZW10
WLS	chr9_41269741	9	41269741	0.142	G/A	4.15e-08	41417564	41480994	63431	-	USP28
WLS	chr9_41269741	9	41269741	0.142	G/A	4.15e-08	41512374	41556738	44365	+	HTR3B
WLS	chr9_41269741	9	41269741	0.142	G/A	4.15e-08	41576796	41589538	12743	+	HTR3A
WLS	chr9_41269741	9	41269741	0.142	G/A	4.15e-08	40988920	41046900	57981	+	TTC12
WLS	chr9_41269741	9	41269741	0.142	G/A	4.15e-08	41068779	41133599	64821	-	DRD2
WLS	chr9_41269741	9	41269741	0.142	G/A	4.15e-08	41407272	41408995	1724	+	CLDN25
WLS	chr4_7566730	4	7566730	0.054	T/C	6.65e-08	7016774	7174985	158212	+	ZFAT
WLS	chr4_9571978	4	9571978	0.24	C/T	1.32e-07	9053086	9137265	84180	-	EFR3A
WLS	chr4_9571978	4	9571978	0.24	C/T	1.32e-07	9645659	9866550	220892	+	ADCY8
WLS	chr4_9506503	4	9506503	0.223	T/C	4.5e-07	8995352	9014846	19495	+	HHLA1
WLS	chr4_9506503	4	9506503	0.223	T/C	4.5e-07	9018994	9053372	34379	+	OC90
WLS	chr12_56294122	12	56294122	0.054	C/T	8.05e-07	56045381	56358236	312856	+	DNAH9
WLS	chr12_56294122	12	56294122	0.054	C/T	8.05e-07	56359738	56376835	17098	-	ZNF18
WLS	chr12_56294122	12	56294122	0.054	C/T	8.05e-07	56402075	56516238	114164	+	MAP2K4
WLS	chr12_56294122	12	56294122	0.054	C/T	8.05e-07	56432071	56436349	4279	+	ENSSSCG00000050771
WLS	chr7_36153556	7	36153556	0.147	G/A	9.24e-07	36545670	36553015	7346	+	ENSSSCG00000001618
WLS	chr7_36153556	7	36153556	0.147	G/A	9.24e-07	36410749	36449010	38262	+	ENSSSCG00000001612
WLS	chr7_36153556	7	36153556	0.147	G/A	9.24e-07	36455634	36460715	5082	-	TREML1
WLS	chr7_36153556	7	36153556	0.147	G/A	9.24e-07	36465324	36471516	6193	-	TREM2
WLS	chr7_36153556	7	36153556	0.147	G/A	9.24e-07	36332201	36347175	14975	-	UNC5CL
WLS	chr7_36153556	7	36153556	0.147	G/A	9.24e-07	36346486	36353217	6732	+	TSPO2
WLS	chr7_36153556	7	36153556	0.147	G/A	9.24e-07	35723797	35914467	190671	-	LRFN2
WLS	chr7_36153556	7	36153556	0.147	G/A	9.24e-07	36482060	36494302	12243	-	ENSSSCG00000001616
WLS	chr7_36153556	7	36153556	0.147	G/A	9.24e-07	36510253	36531796	21544	-	TREM1
WLS	chr7_36153556	7	36153556	0.147	G/A	9.24e-07	36364300	36384295	19996	+	APOBEC2
WLS	chr7_36153556	7	36153556	0.147	G/A	9.24e-07	36379543	36386353	6811	-	OARD1
WLS	chr7_36153556	7	36153556	0.147	G/A	9.24e-07	36385873	36409488	23616	+	NFYA
WLS	chr2_129873417	2	129873417	0.086	T/C	9.29e-07	129511088	129619687	108600	+	GRAMD2B
WLS	chr2_129873417	2	129873417	0.086	T/C	9.29e-07	129662969	129709705	46737	-	ALDH7A1
WLS	chr2_129873417	2	129873417	0.086	T/C	9.29e-07	129713643	129724535	10893	+	PHAX
WLS	chr2_129873417	2	129873417	0.086	T/C	9.29e-07	129726961	129731452	4492	+	SPMIP10
WLS	chr2_129873417	2	129873417	0.086	T/C	9.29e-07	129807318	129872270	64953	+	LMNB1
WLS	chr2_129873417	2	129873417	0.086	T/C	9.29e-07	129880661	130026419	145759	-	MARCHF3
WLS	chr2_129873417	2	129873417	0.086	T/C	9.29e-07	130006449	130011981	5533	-	ENSSSCG00000050715
WLS	chr2_129873417	2	129873417	0.086	T/C	9.29e-07	130050628	130072175	21548	-	C5orf63
WLS	chr2_129873417	2	129873417	0.086	T/C	9.29e-07	130189556	130401077	211522	+	MEGF10
WLS	chr2_129873417	2	129873417	0.086	T/C	9.29e-07	129522809	129524806	1998	-	ENSSSCG00000061074
NS	chr11_55442000	11	55442000	0.063	T/G	2.46e-07	54950676	54955949	5274	-	SLITRK1
NS	chr11_55442000	11	55442000	0.063	T/G	2.46e-07	55327318	55328176	859	+	ENSSSCG00000035248
NM	chr18_24846807	18	24846807	0.215	A/G	4.88572e-07	24879031	24884917	5887	+	FEZF1
NM	chr18_24846807	18	24846807	0.215	A/G	4.88572e-07	24974754	25039195	64442	+	AASS
NM	chr18_24846807	18	24846807	0.215	A/G	4.88572e-07	25045742	25168053	122312	-	PTPRZ1
NM	chr18_24846807	18	24846807	0.215	A/G	4.88572e-07	24372544	24867482	494939	+	CADPS2
1 TNB:Total Number Born;NBA:Number Born Alive;NHOP:Number of Healthy Offspring Produced;WLS:Weak Litter Size;NS:Number of Stillbirths;NM:Number of Mummy. 2 SNP: single-nucleotide polymorphism; 3 Chr: chromosome.
